# Supplementary material for: Comparative Fungal Community Analyses Using Metatranscriptomics and Internal Transcribed Spacer Amplicon Sequencing from Norway Spruce
Source: mSystems. 2021 Feb 16;6(1):e00884-20. doi: 10.1128/mSystems.00884-20 (PMC8573963; doi:10.1128/mSystems.00884-20)
Supplement: TABLE S1 [file msystems.00884-20-st001.xlsx]

## Sheet: Metadata
Common_ID	SciLife_ID_RNA	ENA_ID_RNA	ID_ITS	ENA_ID_ITS	Tissue	Treatment	Timepoint	Plot	TechRep
Needles.25_year_NE.T1_Early_June.1A	P1169_101	ERX3761257	its.needle.25NO.t1.1A	ERX2087083	Needles	25_year_NE	T1_Early_June	1A	N1
Needles.25_year_NE.T1_Early_June.1A	P1169_102	ERX3761258	its.needle.25NO.t1.1A	ERX2087083	Needles	25_year_NE	T1_Early_June	1A	N2
Needles.25_year_NE.T1_Early_June.1A	P1169_103	ERX3761259	its.needle.25NO.t1.1A	ERX2087083	Needles	25_year_NE	T1_Early_June	1A	N3
Needles.25_year_NE.T2_Late_June.1A	P1169_104	ERX3761260	its.needle.25NO.t2.1A	ERX2087083	Needles	25_year_NE	T2_Late_June	1A	N1
Needles.25_year_NE.T2_Late_June.1A	P1169_105	ERX3761261	its.needle.25NO.t2.1A	ERX2087083	Needles	25_year_NE	T2_Late_June	1A	N2
Needles.25_year_NE.T2_Late_June.1A	P1169_106	ERX3761262	its.needle.25NO.t2.1A	ERX2087083	Needles	25_year_NE	T2_Late_June	1A	N3
Needles.25_year_NE.T3_August.1A	P1169_107	ERX3761263	its.needle.25NO.t3.1A	ERX2087083	Needles	25_year_NE	T3_August	1A	N1
Needles.25_year_NE.T3_August.1A	P1169_108	ERX3761264	its.needle.25NO.t3.1A	ERX2087083	Needles	25_year_NE	T3_August	1A	N2
Needles.25_year_NE.T3_August.1A	P1169_109	ERX3761265	its.needle.25NO.t3.1A	ERX2087083	Needles	25_year_NE	T3_August	1A	N3
Needles.25_year_NE.T4_October.1A	P1169_110	ERX3761266	its.needle.25NO.t4.1A	ERX2087083	Needles	25_year_NE	T4_October	1A	N1
Needles.25_year_NE.T4_October.1A	P1169_111	ERX3761267	its.needle.25NO.t4.1A	ERX2087083	Needles	25_year_NE	T4_October	1A	N2
Needles.25_year_NE.T4_October.1A	P1169_112	ERX3761268	its.needle.25NO.t4.1A	ERX2087083	Needles	25_year_NE	T4_October	1A	N3
Needles.5_year_NE.T1_Early_June.3B	P1169_113	ERX3761269	its.needle.5NO.t1.3B	ERX2087083	Needles	5_year_NE	T1_Early_June	3B	I1
Needles.5_year_NE.T1_Early_June.3B	P1169_114	ERX3761270	its.needle.5NO.t1.3B	ERX2087083	Needles	5_year_NE	T1_Early_June	3B	I2
Needles.5_year_NE.T1_Early_June.3B	P1169_115	ERX3761271	its.needle.5NO.t1.3B	ERX2087083	Needles	5_year_NE	T1_Early_June	3B	I3
Needles.5_year_NE.T2_Late_June.3B	P1169_116	ERX3761272	its.needle.5NO.t2.3B	ERX2087083	Needles	5_year_NE	T2_Late_June	3B	I1
Needles.5_year_NE.T2_Late_June.3B	P1169_117	ERX3761273	its.needle.5NO.t2.3B	ERX2087083	Needles	5_year_NE	T2_Late_June	3B	I2
Needles.5_year_NE.T2_Late_June.3B	P1169_118	ERX3761274	its.needle.5NO.t2.3B	ERX2087083	Needles	5_year_NE	T2_Late_June	3B	I3
Needles.5_year_NE.T3_August.3B	P1169_119	ERX3761275	its.needle.5NO.t3.3B	ERX2087083	Needles	5_year_NE	T3_August	3B	I1
Needles.5_year_NE.T3_August.3B	P1169_120	ERX3761276	its.needle.5NO.t3.3B	ERX2087083	Needles	5_year_NE	T3_August	3B	I2
Needles.5_year_NE.T3_August.3B	P1169_121	ERX3761277	its.needle.5NO.t3.3B	ERX2087083	Needles	5_year_NE	T3_August	3B	I3
Needles.5_year_NE.T4_October.3B	P1169_122	ERX3761278	its.needle.5NO.t4.3B	ERX2087083	Needles	5_year_NE	T4_October	3B	I1
Needles.5_year_NE.T4_October.3B	P1169_123	ERX3761279	its.needle.5NO.t4.3B	ERX2087083	Needles	5_year_NE	T4_October	3B	I2
Needles.5_year_NE.T4_October.3B	P1169_124	ERX3761280	its.needle.5NO.t4.3B	ERX2087083	Needles	5_year_NE	T4_October	3B	I3
Needles.Control_ND.T1_Early_June.4A	P1169_125	ERX3761281	its.needle.ctrl.t1.4A	ERX2087083	Needles	Control_ND	T1_Early_June	4A	C1
Needles.Control_ND.T1_Early_June.4A	P1169_126	ERX3761282	its.needle.ctrl.t1.4A	ERX2087083	Needles	Control_ND	T1_Early_June	4A	C2
Needles.Control_ND.T1_Early_June.4A	P1169_127	ERX3761283	its.needle.ctrl.t1.4A	ERX2087083	Needles	Control_ND	T1_Early_June	4A	C3
Needles.Control_ND.T2_Late_June.4A	P1169_128	ERX3761284	its.needle.ctrl.t2.4A	ERX2087083	Needles	Control_ND	T2_Late_June	4A	C1
Needles.Control_ND.T2_Late_June.4A	P1169_130	ERX3761285	its.needle.ctrl.t2.4A	ERX2087083	Needles	Control_ND	T2_Late_June	4A	C3
Needles.Control_ND.T3_August.4A	P1169_131	ERX3761286	its.needle.ctrl.t3.4A	ERX2087083	Needles	Control_ND	T3_August	4A	C1
Needles.Control_ND.T3_August.4A	P1169_132	ERX3761287	its.needle.ctrl.t3.4A	ERX2087083	Needles	Control_ND	T3_August	4A	C2
Needles.Control_ND.T3_August.4A	P1169_133	ERX3761288	its.needle.ctrl.t3.4A	ERX2087083	Needles	Control_ND	T3_August	4A	C3
Needles.Control_ND.T4_October.4A	P1169_134	ERX3761289	its.needle.ctrl.t4.4A	ERX2087083	Needles	Control_ND	T4_October	4A	C1
Needles.Control_ND.T4_October.4A	P1169_135	ERX3761290	its.needle.ctrl.t4.4A	ERX2087083	Needles	Control_ND	T4_October	4A	C2
Needles.Control_ND.T4_October.4A	P1169_136	ERX3761291	its.needle.ctrl.t4.4A	ERX2087083	Needles	Control_ND	T4_October	4A	C3
Needles.Control_ND.T1_Early_June.6A	P1169_137	ERX3761292	its.needle.ctrl.t1.6A	ERX2087083	Needles	Control_ND	T1_Early_June	6A	C1
Needles.Control_ND.T1_Early_June.6A	P1169_138	ERX3761293	its.needle.ctrl.t1.6A	ERX2087083	Needles	Control_ND	T1_Early_June	6A	C2
Needles.Control_ND.T1_Early_June.6A	P1169_139	ERX3761294	its.needle.ctrl.t1.6A	ERX2087083	Needles	Control_ND	T1_Early_June	6A	C3
Needles.Control_ND.T2_Late_June.6A	P1169_140	ERX3761295	its.needle.ctrl.t2.6A	ERX2087083	Needles	Control_ND	T2_Late_June	6A	C1
Needles.Control_ND.T2_Late_June.6A	P1169_141	ERX3761296	its.needle.ctrl.t2.6A	ERX2087083	Needles	Control_ND	T2_Late_June	6A	C2
Needles.Control_ND.T2_Late_June.6A	P1169_142	ERX3761297	its.needle.ctrl.t2.6A	ERX2087083	Needles	Control_ND	T2_Late_June	6A	C3
Needles.Control_ND.T3_August.6A	P1169_143	ERX3761298	its.needle.ctrl.t3.6A	ERX2087083	Needles	Control_ND	T3_August	6A	C1
Needles.Control_ND.T3_August.6A	P1169_144	ERX3761299	its.needle.ctrl.t3.6A	ERX2087083	Needles	Control_ND	T3_August	6A	C2
Needles.Control_ND.T3_August.6A	P1169_145	ERX3761300	its.needle.ctrl.t3.6A	ERX2087083	Needles	Control_ND	T3_August	6A	C3
Needles.Control_ND.T4_October.6A	P1169_146	ERX3761301	its.needle.ctrl.t4.6A	ERX2087083	Needles	Control_ND	T4_October	6A	C1
Needles.Control_ND.T4_October.6A	P1169_147	ERX3761302	its.needle.ctrl.t4.6A	ERX2087083	Needles	Control_ND	T4_October	6A	C2
Needles.Control_ND.T4_October.6A	P1169_148	ERX3761303	its.needle.ctrl.t4.6A	ERX2087083	Needles	Control_ND	T4_October	6A	C3
Needles.25_year_NE.T1_Early_June.7A	P1169_149	ERX3761304	its.needle.25NO.t1.7A	ERX2087083	Needles	25_year_NE	T1_Early_June	7A	N1
Needles.25_year_NE.T1_Early_June.7A	P1169_150	ERX3761305	its.needle.25NO.t1.7A	ERX2087083	Needles	25_year_NE	T1_Early_June	7A	N2
Needles.25_year_NE.T1_Early_June.7A	P1169_151	ERX3761306	its.needle.25NO.t1.7A	ERX2087083	Needles	25_year_NE	T1_Early_June	7A	N3
Needles.25_year_NE.T2_Late_June.7A	P1169_152	ERX3761307	its.needle.25NO.t2.7A	ERX2087083	Needles	25_year_NE	T2_Late_June	7A	N1
Needles.25_year_NE.T2_Late_June.7A	P1169_153	ERX3761308	its.needle.25NO.t2.7A	ERX2087083	Needles	25_year_NE	T2_Late_June	7A	N2
Needles.25_year_NE.T2_Late_June.7A	P1169_154	ERX3761309	its.needle.25NO.t2.7A	ERX2087083	Needles	25_year_NE	T2_Late_June	7A	N3
Needles.25_year_NE.T3_August.7A	P1169_155	ERX3761310	its.needle.25NO.t3.7A	ERX2087083	Needles	25_year_NE	T3_August	7A	N1
Needles.25_year_NE.T3_August.7A	P1169_156	ERX3761311	its.needle.25NO.t3.7A	ERX2087083	Needles	25_year_NE	T3_August	7A	N2
Needles.25_year_NE.T3_August.7A	P1169_157	ERX3761312	its.needle.25NO.t3.7A	ERX2087083	Needles	25_year_NE	T3_August	7A	N3
Needles.25_year_NE.T4_October.7A	P1169_158	ERX3761313	its.needle.25NO.t4.7A	ERX2087083	Needles	25_year_NE	T4_October	7A	N1
Needles.25_year_NE.T4_October.7A	P1169_159	ERX3761314	its.needle.25NO.t4.7A	ERX2087083	Needles	25_year_NE	T4_October	7A	N2
Needles.25_year_NE.T4_October.7A	P1169_160	ERX3761315	its.needle.25NO.t4.7A	ERX2087083	Needles	25_year_NE	T4_October	7A	N3
Needles.5_year_NE.T1_Early_June.12B	P1169_161	ERX3761316	its.needle.5NO.t1.12B	ERX2087083	Needles	5_year_NE	T1_Early_June	12B	I1
Needles.5_year_NE.T1_Early_June.12B	P1169_162	ERX3761317	its.needle.5NO.t1.12B	ERX2087083	Needles	5_year_NE	T1_Early_June	12B	I2
Needles.5_year_NE.T1_Early_June.12B	P1169_163	ERX3761318	its.needle.5NO.t1.12B	ERX2087083	Needles	5_year_NE	T1_Early_June	12B	I3
Needles.5_year_NE.T2_Late_June.12B	P1169_164	ERX3761319	its.needle.5NO.t2.12B	ERX2087083	Needles	5_year_NE	T2_Late_June	12B	I1
Needles.5_year_NE.T2_Late_June.12B	P1169_165	ERX3761320	its.needle.5NO.t2.12B	ERX2087083	Needles	5_year_NE	T2_Late_June	12B	I2
Needles.5_year_NE.T2_Late_June.12B	P1169_166	ERX3761321	its.needle.5NO.t2.12B	ERX2087083	Needles	5_year_NE	T2_Late_June	12B	I3
Needles.5_year_NE.T3_August.12B	P1169_167	ERX3761322	its.needle.5NO.t3.12B	ERX2087083	Needles	5_year_NE	T3_August	12B	I1
Needles.5_year_NE.T3_August.12B	P1169_168	ERX3761323	its.needle.5NO.t3.12B	ERX2087083	Needles	5_year_NE	T3_August	12B	I2
Needles.5_year_NE.T3_August.12B	P1169_169	ERX3761324	its.needle.5NO.t3.12B	ERX2087083	Needles	5_year_NE	T3_August	12B	I3
Needles.5_year_NE.T4_October.12B	P1169_170	ERX3761325	its.needle.5NO.t4.12B	ERX2087083	Needles	5_year_NE	T4_October	12B	I1
Needles.5_year_NE.T4_October.12B	P1169_171	ERX3761326	its.needle.5NO.t4.12B	ERX2087083	Needles	5_year_NE	T4_October	12B	I2
Needles.5_year_NE.T4_October.12B	P1169_172	ERX3761327	its.needle.5NO.t4.12B	ERX2087083	Needles	5_year_NE	T4_October	12B	I3
Needles.25_year_NE.T1_Early_June.13A	P1169_173	ERX3761328	its.needle.25NO.t1.13A	ERX2087083	Needles	25_year_NE	T1_Early_June	13A	N1
Needles.25_year_NE.T1_Early_June.13A	P1169_174	ERX3761329	its.needle.25NO.t1.13A	ERX2087083	Needles	25_year_NE	T1_Early_June	13A	N2
Needles.25_year_NE.T1_Early_June.13A	P1169_175	ERX3761330	its.needle.25NO.t1.13A	ERX2087083	Needles	25_year_NE	T1_Early_June	13A	N3
Needles.25_year_NE.T2_Late_June.13A	P1169_176	ERX3761331	its.needle.25NO.t2.13A	ERX2087083	Needles	25_year_NE	T2_Late_June	13A	N1
Needles.25_year_NE.T2_Late_June.13A	P1169_177	ERX3761332	its.needle.25NO.t2.13A	ERX2087083	Needles	25_year_NE	T2_Late_June	13A	N2
Needles.25_year_NE.T3_August.13A	P1169_179	ERX3761333	its.needle.25NO.t3.13A	ERX2087083	Needles	25_year_NE	T3_August	13A	N1
Needles.25_year_NE.T3_August.13A	P1169_181	ERX3761334	its.needle.25NO.t3.13A	ERX2087083	Needles	25_year_NE	T3_August	13A	N3
Needles.25_year_NE.T4_October.13A	P1169_182	ERX3761335	its.needle.25NO.t4.13A	ERX2087083	Needles	25_year_NE	T4_October	13A	N1
Needles.25_year_NE.T4_October.13A	P1169_183	ERX3761336	its.needle.25NO.t4.13A	ERX2087083	Needles	25_year_NE	T4_October	13A	N2
Needles.25_year_NE.T4_October.13A	P1169_184	ERX3761337	its.needle.25NO.t4.13A	ERX2087083	Needles	25_year_NE	T4_October	13A	N3
Needles.Control_ND.T1_Early_June.14A	P1169_185	ERX3761338	its.needle.ctrl.t1.14A	ERX2087083	Needles	Control_ND	T1_Early_June	14A	C1
Needles.Control_ND.T1_Early_June.14A	P1169_186	ERX3761339	its.needle.ctrl.t1.14A	ERX2087083	Needles	Control_ND	T1_Early_June	14A	C2
Needles.Control_ND.T1_Early_June.14A	P1169_187	ERX3761340	its.needle.ctrl.t1.14A	ERX2087083	Needles	Control_ND	T1_Early_June	14A	C3
Needles.Control_ND.T2_Late_June.14A	P1169_188	ERX3761341	its.needle.ctrl.t2.14A	ERX2087083	Needles	Control_ND	T2_Late_June	14A	C1
Needles.Control_ND.T2_Late_June.14A	P1169_189	ERX3761342	its.needle.ctrl.t2.14A	ERX2087083	Needles	Control_ND	T2_Late_June	14A	C2
Needles.Control_ND.T2_Late_June.14A	P1169_190	ERX3761343	its.needle.ctrl.t2.14A	ERX2087083	Needles	Control_ND	T2_Late_June	14A	C3
Needles.Control_ND.T3_August.14A	P1169_191	ERX3761344	its.needle.ctrl.t3.14A	ERX2087083	Needles	Control_ND	T3_August	14A	C1
Needles.Control_ND.T3_August.14A	P1169_192	ERX3761345	its.needle.ctrl.t3.14A	ERX2087083	Needles	Control_ND	T3_August	14A	C2
Needles.Control_ND.T3_August.14A	P1169_193	ERX3761346	its.needle.ctrl.t3.14A	ERX2087083	Needles	Control_ND	T3_August	14A	C3
Needles.Control_ND.T4_October.14A	P1169_194	ERX3761347	its.needle.ctrl.t4.14A	ERX2087083	Needles	Control_ND	T4_October	14A	C1
Needles.Control_ND.T4_October.14A	P1169_195	ERX3761348	its.needle.ctrl.t4.14A	ERX2087083	Needles	Control_ND	T4_October	14A	C2
Needles.Control_ND.T4_October.14A	P1169_196	ERX3761349	its.needle.ctrl.t4.14A	ERX2087083	Needles	Control_ND	T4_October	14A	C3
Needles.5_year_NE.T1_Early_June.16B	P1169_201	ERX3761350	its.needle.5NO.t1.16B	ERX2087083	Needles	5_year_NE	T1_Early_June	16B	I1
Needles.5_year_NE.T1_Early_June.16B	P1169_202	ERX3761351	its.needle.5NO.t1.16B	ERX2087083	Needles	5_year_NE	T1_Early_June	16B	I2
Needles.5_year_NE.T1_Early_June.16B	P1169_203	ERX3761352	its.needle.5NO.t1.16B	ERX2087083	Needles	5_year_NE	T1_Early_June	16B	I3
Needles.5_year_NE.T2_Late_June.16B	P1169_204	ERX3761353	its.needle.5NO.t2.16B	ERX2087083	Needles	5_year_NE	T2_Late_June	16B	I1
Needles.5_year_NE.T2_Late_June.16B	P1169_205	ERX3761354	its.needle.5NO.t2.16B	ERX2087083	Needles	5_year_NE	T2_Late_June	16B	I2
Needles.5_year_NE.T2_Late_June.16B	P1169_206	ERX3761355	its.needle.5NO.t2.16B	ERX2087083	Needles	5_year_NE	T2_Late_June	16B	I3
Needles.5_year_NE.T3_August.16B	P1169_207	ERX3761356	its.needle.5NO.t3.16B	ERX2087083	Needles	5_year_NE	T3_August	16B	I1
Needles.5_year_NE.T3_August.16B	P1169_208	ERX3761357	its.needle.5NO.t3.16B	ERX2087083	Needles	5_year_NE	T3_August	16B	I2
Needles.5_year_NE.T3_August.16B	P1169_209	ERX3761358	its.needle.5NO.t3.16B	ERX2087083	Needles	5_year_NE	T3_August	16B	I3
Needles.5_year_NE.T4_October.16B	P1169_210	ERX3761359	its.needle.5NO.t4.16B	ERX2087083	Needles	5_year_NE	T4_October	16B	I1
Needles.5_year_NE.T4_October.16B	P1169_211	ERX3761360	its.needle.5NO.t4.16B	ERX2087083	Needles	5_year_NE	T4_October	16B	I2
Needles.5_year_NE.T4_October.16B	P1169_212	ERX3761361	its.needle.5NO.t4.16B	ERX2087083	Needles	5_year_NE	T4_October	16B	I3
Needles.5_year_NE.T3_August.12B	P1798_167	ERX3761362	its.needle.5NO.t3.12B	ERX2087083	Needles	5_year_NE	T3_August	12B	I1
Needles.25_year_NE.T2_Late_June.13A	P1798_178	ERX3761363	its.needle.25NO.t2.13A	ERX2087083	Needles	25_year_NE	T2_Late_June	13A	N3
Roots.25_year_NE.T1_Early_June.1A	P7151_301	ERX3761364	its.root.25NO.t1.1A	ERX2087084	Roots	25_year_NE	T1_Early_June	1A	N1
Roots.25_year_NE.T1_Early_June.1A	P7151_302	ERX3761365	its.root.25NO.t1.1A	ERX2087084	Roots	25_year_NE	T1_Early_June	1A	N2
Roots.25_year_NE.T1_Early_June.1A	P7151_303	ERX3761366	its.root.25NO.t1.1A	ERX2087084	Roots	25_year_NE	T1_Early_June	1A	N3
Roots.25_year_NE.T2_Late_June.1A	P7151_304	ERX3761367	its.root.25NO.t2.1A	ERX2087084	Roots	25_year_NE	T2_Late_June	1A	N1
Roots.25_year_NE.T2_Late_June.1A	P7151_305	ERX3761368	its.root.25NO.t2.1A	ERX2087084	Roots	25_year_NE	T2_Late_June	1A	N2
Roots.25_year_NE.T2_Late_June.1A	P7151_306	ERX3761369	its.root.25NO.t2.1A	ERX2087084	Roots	25_year_NE	T2_Late_June	1A	N3
Roots.25_year_NE.T3_August.1A	P7151_307	ERX3761370	its.root.25NO.t3.1A	ERX2087084	Roots	25_year_NE	T3_August	1A	N1
Roots.25_year_NE.T3_August.1A	P7151_308	ERX3761371	its.root.25NO.t3.1A	ERX2087084	Roots	25_year_NE	T3_August	1A	N2
Roots.25_year_NE.T3_August.1A	P7151_309	ERX3761372	its.root.25NO.t3.1A	ERX2087084	Roots	25_year_NE	T3_August	1A	N3
Roots.25_year_NE.T4_October.1A	P7151_310	ERX3761373	its.root.25NO.t4.1A	ERX2087084	Roots	25_year_NE	T4_October	1A	N1
Roots.25_year_NE.T4_October.1A	P7151_311	ERX3761374	its.root.25NO.t4.1A	ERX2087084	Roots	25_year_NE	T4_October	1A	N2
Roots.25_year_NE.T4_October.1A	P7151_312	ERX3761375	its.root.25NO.t4.1A	ERX2087084	Roots	25_year_NE	T4_October	1A	N3
Roots.5_year_NE.T1_Early_June.3B	P7151_313	ERX3761376	its.root.5NO.t1.3B	ERX2087084	Roots	5_year_NE	T1_Early_June	3B	I1
Roots.5_year_NE.T1_Early_June.3B	P7151_314	ERX3761377	its.root.5NO.t1.3B	ERX2087084	Roots	5_year_NE	T1_Early_June	3B	I2
Roots.5_year_NE.T1_Early_June.3B	P7151_315	ERX3761378	its.root.5NO.t1.3B	ERX2087084	Roots	5_year_NE	T1_Early_June	3B	I3
Roots.5_year_NE.T2_Late_June.3B	P7151_316	ERX3761379	its.root.5NO.t2.3B	ERX2087084	Roots	5_year_NE	T2_Late_June	3B	I1
Roots.5_year_NE.T2_Late_June.3B	P7151_317	ERX3761380	its.root.5NO.t2.3B	ERX2087084	Roots	5_year_NE	T2_Late_June	3B	I2
Roots.5_year_NE.T2_Late_June.3B	P7151_318	ERX3761381	its.root.5NO.t2.3B	ERX2087084	Roots	5_year_NE	T2_Late_June	3B	I3
Roots.5_year_NE.T3_August.3B	P7151_319	ERX3761382	its.root.5NO.t3.3B	ERX2087084	Roots	5_year_NE	T3_August	3B	I1
Roots.5_year_NE.T3_August.3B	P7151_320	ERX3761383	its.root.5NO.t3.3B	ERX2087084	Roots	5_year_NE	T3_August	3B	I2
Roots.5_year_NE.T3_August.3B	P7151_321	ERX3761384	its.root.5NO.t3.3B	ERX2087084	Roots	5_year_NE	T3_August	3B	I3
Roots.5_year_NE.T4_October.3B	P7151_322	ERX3761385	its.root.5NO.t4.3B	ERX2087084	Roots	5_year_NE	T4_October	3B	I1
Roots.5_year_NE.T4_October.3B	P7151_323	ERX3761386	its.root.5NO.t4.3B	ERX2087084	Roots	5_year_NE	T4_October	3B	I2
Roots.5_year_NE.T4_October.3B	P7151_324	ERX3761387	its.root.5NO.t4.3B	ERX2087084	Roots	5_year_NE	T4_October	3B	I3
Roots.Control_ND.T1_Early_June.4A	P7151_325	ERX3761388	its.root.ctrl.t1.4A	ERX2087084	Roots	Control_ND	T1_Early_June	4A	C1
Roots.Control_ND.T1_Early_June.4A	P7151_326	ERX3761389	its.root.ctrl.t1.4A	ERX2087084	Roots	Control_ND	T1_Early_June	4A	C2
Roots.Control_ND.T1_Early_June.4A	P7151_327	ERX3761390	its.root.ctrl.t1.4A	ERX2087084	Roots	Control_ND	T1_Early_June	4A	C3
Roots.Control_ND.T2_Late_June.4A	P7151_328	ERX3761391	its.root.ctrl.t2.4A	ERX2087084	Roots	Control_ND	T2_Late_June	4A	C1
Roots.Control_ND.T2_Late_June.4A	P7151_329	ERX3761392	its.root.ctrl.t2.4A	ERX2087084	Roots	Control_ND	T2_Late_June	4A	C2
Roots.Control_ND.T2_Late_June.4A	P7151_330	ERX3761393	its.root.ctrl.t2.4A	ERX2087084	Roots	Control_ND	T2_Late_June	4A	C3
Roots.Control_ND.T3_August.4A	P7151_331	ERX3761394	its.root.ctrl.t3.4A	ERX2087084	Roots	Control_ND	T3_August	4A	C1
Roots.Control_ND.T3_August.4A	P7151_332	ERX3761395	its.root.ctrl.t3.4A	ERX2087084	Roots	Control_ND	T3_August	4A	C2
Roots.Control_ND.T3_August.4A	P7151_333	ERX3761396	its.root.ctrl.t3.4A	ERX2087084	Roots	Control_ND	T3_August	4A	C3
Roots.Control_ND.T4_October.4A	P7151_334	ERX3761397	its.root.ctrl.t4.4A	ERX2087084	Roots	Control_ND	T4_October	4A	C1
Roots.Control_ND.T4_October.4A	P7151_335	ERX3761398	its.root.ctrl.t4.4A	ERX2087084	Roots	Control_ND	T4_October	4A	C2
Roots.Control_ND.T4_October.4A	P7151_336	ERX3761399	its.root.ctrl.t4.4A	ERX2087084	Roots	Control_ND	T4_October	4A	C3
Roots.Control_ND.T1_Early_June.6A	P7151_337	ERX3761400	its.root.ctrl.t1.6A	ERX2087084	Roots	Control_ND	T1_Early_June	6A	C1
Roots.Control_ND.T1_Early_June.6A	P7151_338	ERX3761401	its.root.ctrl.t1.6A	ERX2087084	Roots	Control_ND	T1_Early_June	6A	C2
Roots.Control_ND.T1_Early_June.6A	P7151_339	ERX3761402	its.root.ctrl.t1.6A	ERX2087084	Roots	Control_ND	T1_Early_June	6A	C3
Roots.Control_ND.T2_Late_June.6A	P7151_340	ERX3761403	its.root.ctrl.t2.6A	ERX2087084	Roots	Control_ND	T2_Late_June	6A	C1
Roots.Control_ND.T2_Late_June.6A	P7151_341	ERX3761404	its.root.ctrl.t2.6A	ERX2087084	Roots	Control_ND	T2_Late_June	6A	C2
Roots.Control_ND.T2_Late_June.6A	P7151_342	ERX3761405	its.root.ctrl.t2.6A	ERX2087084	Roots	Control_ND	T2_Late_June	6A	C3
Roots.Control_ND.T3_August.6A	P7151_343	ERX3761406	its.root.ctrl.t3.6A	ERX2087084	Roots	Control_ND	T3_August	6A	C1
Roots.Control_ND.T3_August.6A	P7151_344	ERX3761407	its.root.ctrl.t3.6A	ERX2087084	Roots	Control_ND	T3_August	6A	C2
Roots.Control_ND.T3_August.6A	P7151_345	ERX3761408	its.root.ctrl.t3.6A	ERX2087084	Roots	Control_ND	T3_August	6A	C3
Roots.Control_ND.T4_October.6A	P7151_346	ERX3761409	its.root.ctrl.t4.6A	ERX2087084	Roots	Control_ND	T4_October	6A	C1
Roots.Control_ND.T4_October.6A	P7151_347	ERX3761410	its.root.ctrl.t4.6A	ERX2087084	Roots	Control_ND	T4_October	6A	C2
Roots.Control_ND.T4_October.6A	P7151_348	ERX3761411	its.root.ctrl.t4.6A	ERX2087084	Roots	Control_ND	T4_October	6A	C3
Roots.25_year_NE.T1_Early_June.7A	P7151_349	ERX3761412	its.root.25NO.t1.7A	ERX2087084	Roots	25_year_NE	T1_Early_June	7A	N1
Roots.25_year_NE.T1_Early_June.7A	P7151_350	ERX3761413	its.root.25NO.t1.7A	ERX2087084	Roots	25_year_NE	T1_Early_June	7A	N2
Roots.25_year_NE.T1_Early_June.7A	P7151_351	ERX3761414	its.root.25NO.t1.7A	ERX2087084	Roots	25_year_NE	T1_Early_June	7A	N3
Roots.25_year_NE.T2_Late_June.7A	P7151_352	ERX3761415	its.root.25NO.t2.7A	ERX2087084	Roots	25_year_NE	T2_Late_June	7A	N1
Roots.25_year_NE.T2_Late_June.7A	P7151_353	ERX3761416	its.root.25NO.t2.7A	ERX2087084	Roots	25_year_NE	T2_Late_June	7A	N2
Roots.25_year_NE.T2_Late_June.7A	P7151_354	ERX3761417	its.root.25NO.t2.7A	ERX2087084	Roots	25_year_NE	T2_Late_June	7A	N3
Roots.25_year_NE.T3_August.7A	P7151_355	ERX3761418	its.root.25NO.t3.7A	ERX2087084	Roots	25_year_NE	T3_August	7A	N1
Roots.25_year_NE.T3_August.7A	P7151_356	ERX3761419	its.root.25NO.t3.7A	ERX2087084	Roots	25_year_NE	T3_August	7A	N2
Roots.25_year_NE.T3_August.7A	P7151_357	ERX3761420	its.root.25NO.t3.7A	ERX2087084	Roots	25_year_NE	T3_August	7A	N3
Roots.25_year_NE.T4_October.7A	P7151_358	ERX3761421	its.root.25NO.t4.7A	ERX2087084	Roots	25_year_NE	T4_October	7A	N1
Roots.25_year_NE.T4_October.7A	P7151_359	ERX3761422	its.root.25NO.t4.7A	ERX2087084	Roots	25_year_NE	T4_October	7A	N2
Roots.25_year_NE.T4_October.7A	P7151_360	ERX3761423	its.root.25NO.t4.7A	ERX2087084	Roots	25_year_NE	T4_October	7A	N3
Roots.5_year_NE.T1_Early_June.12B	P7151_361	ERX3761424	its.root.5NO.t1.12B	ERX2087084	Roots	5_year_NE	T1_Early_June	12B	I1
Roots.5_year_NE.T1_Early_June.12B	P7151_362	ERX3761425	its.root.5NO.t1.12B	ERX2087084	Roots	5_year_NE	T1_Early_June	12B	I2
Roots.5_year_NE.T1_Early_June.12B	P7151_363	ERX3761426	its.root.5NO.t1.12B	ERX2087084	Roots	5_year_NE	T1_Early_June	12B	I3
Roots.5_year_NE.T2_Late_June.12B	P7151_364	ERX3761427	its.root.5NO.t2.12B	ERX2087084	Roots	5_year_NE	T2_Late_June	12B	I1
Roots.5_year_NE.T2_Late_June.12B	P7151_365	ERX3761428	its.root.5NO.t2.12B	ERX2087084	Roots	5_year_NE	T2_Late_June	12B	I2
Roots.5_year_NE.T2_Late_June.12B	P7151_366	ERX3761429	its.root.5NO.t2.12B	ERX2087084	Roots	5_year_NE	T2_Late_June	12B	I3
Roots.5_year_NE.T3_August.12B	P7151_367	ERX3761430	its.root.5NO.t3.12B	ERX2087084	Roots	5_year_NE	T3_August	12B	I1
Roots.5_year_NE.T3_August.12B	P7151_368	ERX3761431	its.root.5NO.t3.12B	ERX2087084	Roots	5_year_NE	T3_August	12B	I2
Roots.5_year_NE.T3_August.12B	P7151_369	ERX3761432	its.root.5NO.t3.12B	ERX2087084	Roots	5_year_NE	T3_August	12B	I3
Roots.5_year_NE.T4_October.12B	P7151_370	ERX3761433	its.root.5NO.t4.12B	ERX2087084	Roots	5_year_NE	T4_October	12B	I1
Roots.5_year_NE.T4_October.12B	P7151_371	ERX3761434	its.root.5NO.t4.12B	ERX2087084	Roots	5_year_NE	T4_October	12B	I2
Roots.5_year_NE.T4_October.12B	P7151_372	ERX3761435	its.root.5NO.t4.12B	ERX2087084	Roots	5_year_NE	T4_October	12B	I3
Roots.25_year_NE.T1_Early_June.13A	P7151_373	ERX3761436	its.root.25NO.t1.13A	ERX2087084	Roots	25_year_NE	T1_Early_June	13A	N1
Roots.25_year_NE.T1_Early_June.13A	P7151_374	ERX3761437	its.root.25NO.t1.13A	ERX2087084	Roots	25_year_NE	T1_Early_June	13A	N2
Roots.25_year_NE.T1_Early_June.13A	P7151_375	ERX3761438	its.root.25NO.t1.13A	ERX2087084	Roots	25_year_NE	T1_Early_June	13A	N3
Roots.25_year_NE.T2_Late_June.13A	P7151_376	ERX3761439	its.root.25NO.t2.13A	ERX2087084	Roots	25_year_NE	T2_Late_June	13A	N1
Roots.25_year_NE.T2_Late_June.13A	P7151_377	ERX3761440	its.root.25NO.t2.13A	ERX2087084	Roots	25_year_NE	T2_Late_June	13A	N2
Roots.25_year_NE.T2_Late_June.13A	P7151_378	ERX3761441	its.root.25NO.t2.13A	ERX2087084	Roots	25_year_NE	T2_Late_June	13A	N3
Roots.25_year_NE.T3_August.13A	P7151_379	ERX3761442	its.root.25NO.t3.13A	ERX2087084	Roots	25_year_NE	T3_August	13A	N1
Roots.25_year_NE.T3_August.13A	P7151_380	ERX3761443	its.root.25NO.t3.13A	ERX2087084	Roots	25_year_NE	T3_August	13A	N2
Roots.25_year_NE.T3_August.13A	P7151_381	ERX3761444	its.root.25NO.t3.13A	ERX2087084	Roots	25_year_NE	T3_August	13A	N3
Roots.25_year_NE.T4_October.13A	P7151_382	ERX3761445	its.root.25NO.t4.13A	ERX2087084	Roots	25_year_NE	T4_October	13A	N1
Roots.25_year_NE.T4_October.13A	P7151_383	ERX3761446	its.root.25NO.t4.13A	ERX2087084	Roots	25_year_NE	T4_October	13A	N2
Roots.25_year_NE.T4_October.13A	P7151_384	ERX3761447	its.root.25NO.t4.13A	ERX2087084	Roots	25_year_NE	T4_October	13A	N3
Roots.Control_ND.T1_Early_June.14A	P7151_385	ERX3761448	its.root.ctrl.t1.14A	ERX2087084	Roots	Control_ND	T1_Early_June	14A	C1
Roots.Control_ND.T1_Early_June.14A	P7151_386	ERX3761449	its.root.ctrl.t1.14A	ERX2087084	Roots	Control_ND	T1_Early_June	14A	C2
Roots.Control_ND.T1_Early_June.14A	P7151_387	ERX3761450	its.root.ctrl.t1.14A	ERX2087084	Roots	Control_ND	T1_Early_June	14A	C3
Roots.Control_ND.T2_Late_June.14A	P7151_388	ERX3761451	its.root.ctrl.t2.14A	ERX2087084	Roots	Control_ND	T2_Late_June	14A	C2
Roots.Control_ND.T2_Late_June.14A	P7151_389	ERX3761452	its.root.ctrl.t2.14A	ERX2087084	Roots	Control_ND	T2_Late_June	14A	C3
Roots.Control_ND.T3_August.14A	P7151_390	ERX3761453	its.root.ctrl.t3.14A	ERX2087084	Roots	Control_ND	T3_August	14A	C1
Roots.Control_ND.T3_August.14A	P7151_391	ERX3761454	its.root.ctrl.t3.14A	ERX2087084	Roots	Control_ND	T3_August	14A	C2
Roots.Control_ND.T3_August.14A	P7151_392	ERX3761455	its.root.ctrl.t3.14A	ERX2087084	Roots	Control_ND	T3_August	14A	C3
Roots.Control_ND.T4_October.14A	P7151_393	ERX3761456	its.root.ctrl.t4.14A	ERX2087084	Roots	Control_ND	T4_October	14A	C1
Roots.Control_ND.T4_October.14A	P7151_394	ERX3761457	its.root.ctrl.t4.14A	ERX2087084	Roots	Control_ND	T4_October	14A	C2
Roots.Control_ND.T4_October.14A	P7151_395	ERX3761458	its.root.ctrl.t4.14A	ERX2087084	Roots	Control_ND	T4_October	14A	C3
Roots.5_year_NE.T1_Early_June.16B	P7151_396	ERX3761459	its.root.5NO.t1.16B	ERX2087084	Roots	5_year_NE	T1_Early_June	16B	I1
Roots.5_year_NE.T1_Early_June.16B	P7151_401	ERX3761460	its.root.5NO.t1.16B	ERX2087084	Roots	5_year_NE	T1_Early_June	16B	I2
Roots.5_year_NE.T1_Early_June.16B	P7151_402	ERX3761461	its.root.5NO.t1.16B	ERX2087084	Roots	5_year_NE	T1_Early_June	16B	I3
Roots.5_year_NE.T2_Late_June.16B	P7151_403	ERX3761462	its.root.5NO.t2.16B	ERX2087084	Roots	5_year_NE	T2_Late_June	16B	I1
Roots.5_year_NE.T2_Late_June.16B	P7151_404	ERX3761463	its.root.5NO.t2.16B	ERX2087084	Roots	5_year_NE	T2_Late_June	16B	I2
Roots.5_year_NE.T2_Late_June.16B	P7151_405	ERX3761464	its.root.5NO.t2.16B	ERX2087084	Roots	5_year_NE	T2_Late_June	16B	I3
Roots.5_year_NE.T3_August.16B	P7151_406	ERX3761465	its.root.5NO.t3.16B	ERX2087084	Roots	5_year_NE	T3_August	16B	I1
Roots.5_year_NE.T3_August.16B	P7151_407	ERX3761466	its.root.5NO.t3.16B	ERX2087084	Roots	5_year_NE	T3_August	16B	I2
Roots.5_year_NE.T3_August.16B	P7151_408	ERX3761467	its.root.5NO.t3.16B	ERX2087084	Roots	5_year_NE	T3_August	16B	I3
Roots.5_year_NE.T4_October.16B	P7151_409	ERX3761468	its.root.5NO.t4.16B	ERX2087084	Roots	5_year_NE	T4_October	16B	I1
Roots.5_year_NE.T4_October.16B	P7151_410	ERX3761469	its.root.5NO.t4.16B	ERX2087084	Roots	5_year_NE	T4_October	16B	I2
Roots.5_year_NE.T4_October.16B	P7151_411	ERX3761470	its.root.5NO.t4.16B	ERX2087084	Roots	5_year_NE	T4_October	16B	I3

## Sheet: RNA
Common_ID	SciLifeID	Raw read pairs	QC Surviving	QC Surv. %	QC Removed	Bowtie2-Fungal	Taxmapper-Fungal	Filtered-Fungal	Filtered Fung. %
Needles.25_year_NE.T1_Early_June.13A	P1169_174	13786252	13217389	95.8737	568863	18213	45033	61769	0.467331
Needles.25_year_NE.T1_Early_June.13A	P1169_175	17817151	16794915	94.2626	1022236	35337	57058	90297	0.537645
Needles.25_year_NE.T1_Early_June.13A	P1169_173	13420588	12834212	95.6308	586376	16369	40901	56326	0.438874
Needles.25_year_NE.T1_Early_June.1A	P1169_101	12708338	12083511	95.0833	624827	17551	44125	60191	0.498125
Needles.25_year_NE.T1_Early_June.1A	P1169_102	14465850	13806766	95.4439	659084	13994	40703	54015	0.391221
Needles.25_year_NE.T1_Early_June.1A	P1169_103	13364873	12757065	95.4522	607808	13667	38642	51536	0.40398
Needles.25_year_NE.T1_Early_June.7A	P1169_149	13562361	12969400	95.6279	592961	13201	46597	58398	0.450275
Needles.25_year_NE.T1_Early_June.7A	P1169_150	14134995	13595122	96.1806	539873	18197	43045	60159	0.442504
Needles.25_year_NE.T1_Early_June.7A	P1169_151	13097010	12570903	95.983	526107	20025	41551	60213	0.478987
Needles.25_year_NE.T2_Late_June.13A	P1169_176	18103609	16977092	93.7774	1126517	29530	59755	87808	0.517215
Needles.25_year_NE.T2_Late_June.13A	P1798_178	55389265	52972350	95.6365	2416915	63132	183546	242447	0.457686
Needles.25_year_NE.T2_Late_June.13A	P1169_177	21590547	20403158	94.5004	1187389	53471	81215	131859	0.646268
Needles.25_year_NE.T2_Late_June.1A	P1169_104	14069573	13397928	95.2263	671645	22099	42111	63106	0.471013
Needles.25_year_NE.T2_Late_June.1A	P1169_105	17179565	16188409	94.2306	991156	28733	50821	78127	0.482611
Needles.25_year_NE.T2_Late_June.1A	P1169_106	19554759	18538216	94.8016	1016543	36785	71451	105240	0.567692
Needles.25_year_NE.T2_Late_June.7A	P1169_152	13294437	12691021	95.4611	603416	22188	58695	78397	0.617736
Needles.25_year_NE.T2_Late_June.7A	P1169_153	14435066	13750706	95.259	684360	26781	43229	68232	0.496207
Needles.25_year_NE.T2_Late_June.7A	P1169_154	14310260	13702418	95.7524	607842	61571	54499	111623	0.814623
Needles.25_year_NE.T3_August.13A	P1169_181	12473454	11944069	95.7559	529385	13999	50374	63089	0.528204
Needles.25_year_NE.T3_August.13A	P1169_179	14716123	13900246	94.4559	815877	20634	54016	73254	0.526998
Needles.25_year_NE.T3_August.1A	P1169_107	18317028	17271354	94.2912	1045674	50829	78991	127065	0.735698
Needles.25_year_NE.T3_August.1A	P1169_108	14936686	14108619	94.4562	828067	66852	51906	115475	0.818471
Needles.25_year_NE.T3_August.1A	P1169_109	13665645	13021444	95.286	644201	30696	70030	97793	0.751015
Needles.25_year_NE.T3_August.7A	P1169_155	14655864	13966849	95.2987	689015	23201	58791	80739	0.578076
Needles.25_year_NE.T3_August.7A	P1169_156	12169403	11626835	95.5415	542568	24962	77892	98744	0.849277
Needles.25_year_NE.T3_August.7A	P1169_157	13327248	12741547	95.6052	585701	19586	53891	71641	0.562263
Needles.25_year_NE.T4_October.13A	P1169_182	8800928	8437392	95.8693	363536	11164	25756	36519	0.432823
Needles.25_year_NE.T4_October.13A	P1169_184	10305432	9912719	96.1893	392713	16782	31528	47675	0.480948
Needles.25_year_NE.T4_October.13A	P1169_183	10324402	9967754	96.5456	356648	17407	36722	53403	0.535758
Needles.25_year_NE.T4_October.1A	P1169_110	17907334	17201970	96.061	705364	46318	60095	105110	0.611035
Needles.25_year_NE.T4_October.1A	P1169_111	17061907	16334588	95.7372	727319	31987	55350	86622	0.530298
Needles.25_year_NE.T4_October.1A	P1169_112	17053319	16312341	95.6549	740978	45644	56772	100997	0.619145
Needles.25_year_NE.T4_October.7A	P1169_158	15518858	14916644	96.1195	602214	42493	58210	99819	0.669179
Needles.25_year_NE.T4_October.7A	P1169_159	14565277	13993679	96.0756	571598	42264	48678	90198	0.644562
Needles.25_year_NE.T4_October.7A	P1169_160	13620774	12999592	95.4395	621182	22484	44785	66486	0.511447
Needles.5_year_NE.T1_Early_June.12B	P1169_161	15113542	14425818	95.4496	687724	15507	41182	55879	0.387354
Needles.5_year_NE.T1_Early_June.12B	P1169_162	16886561	16198067	95.9228	688494	24375	49391	72372	0.446794
Needles.5_year_NE.T1_Early_June.12B	P1169_163	15174842	14437420	95.1405	737422	25982	46378	70731	0.489914
Needles.5_year_NE.T1_Early_June.16B	P1169_202	13987258	13460274	96.2324	526984	13989	40484	53842	0.400007
Needles.5_year_NE.T1_Early_June.16B	P1169_203	14303458	13691292	95.7202	612166	15438	40372	55017	0.401839
Needles.5_year_NE.T1_Early_June.16B	P1169_201	13842263	13249185	95.7155	593078	16322	44211	59519	0.449228
Needles.5_year_NE.T1_Early_June.3B	P1169_113	17874940	16919441	94.6545	955499	30455	50197	79477	0.469738
Needles.5_year_NE.T1_Early_June.3B	P1169_114	13981941	13228815	94.6136	753126	19884	41332	59385	0.448906
Needles.5_year_NE.T1_Early_June.3B	P1169_115	14195888	13376493	94.2279	819395	17660	38260	55178	0.4125
Needles.5_year_NE.T2_Late_June.12B	P1169_164	14613858	13894067	95.0746	719791	19363	44337	62429	0.449321
Needles.5_year_NE.T2_Late_June.12B	P1169_165	14551998	13862923	95.2647	689075	19667	47803	66319	0.478391
Needles.5_year_NE.T2_Late_June.12B	P1169_166	21543747	20571959	95.4892	971788	38691	91218	126168	0.613301
Needles.5_year_NE.T2_Late_June.16B	P1169_204	12818737	12298949	95.9451	519788	14859	62040	74710	0.60745
Needles.5_year_NE.T2_Late_June.16B	P1169_205	13844525	12960859	93.6172	883666	79406	60438	135076	1.04218
Needles.5_year_NE.T2_Late_June.16B	P1169_206	19532612	18408353	94.2442	1124259	32430	74526	104009	0.56501
Needles.5_year_NE.T2_Late_June.3B	P1169_116	12242386	11539459	94.2583	702927	21440	39761	59957	0.519582
Needles.5_year_NE.T2_Late_June.3B	P1169_117	14923897	14148908	94.8071	774989	22705	50566	70923	0.501261
Needles.5_year_NE.T2_Late_June.3B	P1169_118	16733065	15965912	95.4153	767153	29524	63627	90723	0.568229
Needles.5_year_NE.T3_August.12B	P1169_167	15276650	14160285	92.6923	1116365	34496	54253	86949	0.614034
Needles.5_year_NE.T3_August.12B	P1169_168	14361290	13431120	93.5231	930170	21475	48611	69105	0.514514
Needles.5_year_NE.T3_August.12B	P1169_169	13854391	13221099	95.4289	633292	81015	58688	135785	1.02703
Needles.5_year_NE.T3_August.12B	P1798_167	57171651	55056401	96.3002	2115250	123395	186148	305656	0.555169
Needles.5_year_NE.T3_August.16B	P1169_207	21828375	20481384	93.8292	1346991	49129	127440	170595	0.832927
Needles.5_year_NE.T3_August.16B	P1169_208	19657564	18497531	94.0988	1160033	42953	101015	139452	0.753895
Needles.5_year_NE.T3_August.16B	P1169_209	15076685	14151412	93.8629	925273	25174	57177	80271	0.56723
Needles.5_year_NE.T3_August.3B	P1169_119	21479634	20539178	95.6216	940456	37962	95151	130694	0.636316
Needles.5_year_NE.T3_August.3B	P1169_120	14735281	14014868	95.111	720413	45257	63424	105627	0.753678
Needles.5_year_NE.T3_August.3B	P1169_121	18624390	17602828	94.5149	1021562	35165	77025	110334	0.626797
Needles.5_year_NE.T4_October.12B	P1169_170	12449166	11982484	96.2513	466682	30722	39566	69643	0.581207
Needles.5_year_NE.T4_October.12B	P1169_171	13790922	13224636	95.8938	566286	49964	48941	97834	0.739786
Needles.5_year_NE.T4_October.12B	P1169_172	13605740	13040740	95.8473	565000	40399	51848	90868	0.696801
Needles.5_year_NE.T4_October.16B	P1169_211	17792567	16668829	93.6842	1123738	86538	70446	153824	0.922824
Needles.5_year_NE.T4_October.16B	P1169_212	14230234	13265016	93.2171	965218	38638	49034	86640	0.653147
Needles.5_year_NE.T4_October.16B	P1169_210	14649389	13845380	94.5117	804009	37393	54221	89943	0.649625
Needles.5_year_NE.T4_October.3B	P1169_122	14656584	13949379	95.1748	707205	28887	48222	76229	0.546469
Needles.5_year_NE.T4_October.3B	P1169_123	15306392	14530580	94.9315	775812	37613	47109	83867	0.577176
Needles.5_year_NE.T4_October.3B	P1169_124	14067534	13387183	95.1637	680351	38497	45315	82968	0.619757
Needles.Control_ND.T1_Early_June.14A	P1169_186	22042662	21023097	95.3746	1019565	26158	65934	90392	0.429965
Needles.Control_ND.T1_Early_June.14A	P1169_187	14983596	14173927	94.5963	809669	13630	40288	53288	0.375958
Needles.Control_ND.T1_Early_June.14A	P1169_185	17856561	17060836	95.5438	795725	21439	53239	73574	0.431245
Needles.Control_ND.T1_Early_June.4A	P1169_125	16033142	15214656	94.895	818486	22520	54978	75312	0.494996
Needles.Control_ND.T1_Early_June.4A	P1169_126	15191713	14543518	95.7332	648195	21024	51392	70605	0.485474
Needles.Control_ND.T1_Early_June.4A	P1169_127	15174925	14506175	95.5931	668750	26945	57661	81177	0.559603
Needles.Control_ND.T1_Early_June.6A	P1169_137	29151070	27649751	94.8499	1501319	47809	76553	122575	0.443313
Needles.Control_ND.T1_Early_June.6A	P1169_138	17825349	16923165	94.9388	902184	19819	45208	63999	0.378174
Needles.Control_ND.T1_Early_June.6A	P1169_139	17665787	16713410	94.6089	952377	26422	51178	76305	0.45655
Needles.Control_ND.T2_Late_June.14A	P1169_190	11175269	10714679	95.8785	460590	19297	42865	60877	0.568164
Needles.Control_ND.T2_Late_June.14A	P1169_188	14186743	13422772	94.6149	763971	23445	60321	82091	0.61158
Needles.Control_ND.T2_Late_June.14A	P1169_189	13135266	12557030	95.5978	578236	118247	54344	166825	1.32854
Needles.Control_ND.T2_Late_June.4A	P1169_128	14449786	13787218	95.4147	662568	36288	60353	93613	0.678984
Needles.Control_ND.T2_Late_June.4A	P1169_130	18036062	17196859	95.3471	839203	40533	95857	129759	0.754551
Needles.Control_ND.T2_Late_June.6A	P1169_140	13863384	13141245	94.791	722139	23453	46306	68146	0.518566
Needles.Control_ND.T2_Late_June.6A	P1169_141	15527620	14733537	94.886	794083	20379	45274	64300	0.436419
Needles.Control_ND.T2_Late_June.6A	P1169_142	14647701	13955136	95.2719	692565	24921	63733	86088	0.616891
Needles.Control_ND.T3_August.14A	P1169_191	11380595	10945844	96.1799	434751	22817	54694	75800	0.6925
Needles.Control_ND.T3_August.14A	P1169_192	14498748	13903502	95.8945	595246	27088	58500	84187	0.605509
Needles.Control_ND.T3_August.14A	P1169_193	18936841	18087231	95.5135	849610	23430	67957	90188	0.498628
Needles.Control_ND.T3_August.4A	P1169_131	18047337	17129621	94.915	917716	29569	74120	101594	0.59309
Needles.Control_ND.T3_August.4A	P1169_132	14893329	14188797	95.2695	704532	31300	64753	93760	0.660803
Needles.Control_ND.T3_August.4A	P1169_133	14951122	14224110	95.1374	727012	29911	80485	106737	0.750395
Needles.Control_ND.T3_August.6A	P1169_143	14343802	13674257	95.3322	669545	29590	56004	83970	0.614074
Needles.Control_ND.T3_August.6A	P1169_144	13968254	13288423	95.133	679831	31397	76482	104426	0.785842
Needles.Control_ND.T3_August.6A	P1169_145	15970460	15054833	94.2667	915627	64665	69434	130138	0.864427
Needles.Control_ND.T4_October.14A	P1169_194	20200102	19386984	95.9747	813118	31151	64437	94524	0.487564
Needles.Control_ND.T4_October.14A	P1169_195	18755472	17762943	94.7081	992529	34558	61324	94620	0.532682
Needles.Control_ND.T4_October.14A	P1169_196	14723960	14024886	95.2521	699074	31521	46246	76942	0.548611
Needles.Control_ND.T4_October.4A	P1169_134	17033726	16355684	96.0194	678042	41201	55793	96065	0.587349
Needles.Control_ND.T4_October.4A	P1169_135	15661405	14979249	95.6443	682156	38958	54744	92461	0.617261
Needles.Control_ND.T4_October.4A	P1169_136	14486774	13842252	95.551	644522	35648	57586	91716	0.66258
Needles.Control_ND.T4_October.6A	P1169_146	16198515	15470800	95.5075	727715	38168	65202	101183	0.654026
Needles.Control_ND.T4_October.6A	P1169_147	14217914	13475768	94.7802	742146	52849	49925	100679	0.747111
Needles.Control_ND.T4_October.6A	P1169_148	13732662	13048479	95.0178	684183	22094	53477	74362	0.56989
Roots.25_year_NE.T1_Early_June.13A	P7151_373	15457384	14304464	92.5413	1152920	299275	263106	496616	3.47176
Roots.25_year_NE.T1_Early_June.13A	P7151_374	16418539	15082906	91.8651	1335633	783662	567114	1162121	7.70489
Roots.25_year_NE.T1_Early_June.13A	P7151_375	16553085	15148776	91.5163	1404309	404940	357609	658307	4.34561
Roots.25_year_NE.T1_Early_June.1A	P7151_301	11770913	10669593	90.6437	1101320	252061	321986	503061	4.7149
Roots.25_year_NE.T1_Early_June.1A	P7151_302	14080775	12890863	91.5494	1189912	255153	579592	761276	5.90555
Roots.25_year_NE.T1_Early_June.1A	P7151_303	5711422	5223159	91.4511	488263	167495	229828	344899	6.60326
Roots.25_year_NE.T1_Early_June.7A	P7151_349	16754433	15517626	92.618	1236807	225727	583498	751878	4.84532
Roots.25_year_NE.T1_Early_June.7A	P7151_350	17590839	16402237	93.2431	1188602	315260	466134	703971	4.29192
Roots.25_year_NE.T1_Early_June.7A	P7151_351	19995882	18795272	93.9957	1200610	233558	699503	871922	4.63905
Roots.25_year_NE.T2_Late_June.13A	P7151_376	14163688	13048059	92.1233	1115629	436294	468664	784931	6.01569
Roots.25_year_NE.T2_Late_June.13A	P7151_377	13648154	12584555	92.207	1063599	258236	402548	585210	4.65022
Roots.25_year_NE.T2_Late_June.13A	P7151_378	16606012	15516644	93.4399	1089368	472855	472749	823584	5.30775
Roots.25_year_NE.T2_Late_June.1A	P7151_304	7013683	6369308	90.8126	644375	431084	328718	610936	9.59187
Roots.25_year_NE.T2_Late_June.1A	P7151_305	7046739	6467044	91.7736	579695	148525	273962	378198	5.84808
Roots.25_year_NE.T2_Late_June.1A	P7151_306	11687203	10722303	91.744	964900	245415	417376	594489	5.54442
Roots.25_year_NE.T2_Late_June.7A	P7151_352	15282930	13889667	90.8835	1393263	343523	610756	866452	6.2381
Roots.25_year_NE.T2_Late_June.7A	P7151_353	14611319	13550765	92.7416	1060554	498017	388408	769786	5.68076
Roots.25_year_NE.T2_Late_June.7A	P7151_354	14616131	13754478	94.1048	861653	411167	417920	731371	5.31733
Roots.25_year_NE.T3_August.13A	P7151_379	16338891	15162225	92.7984	1176666	754614	732571	1269397	8.3721
Roots.25_year_NE.T3_August.13A	P7151_380	15490645	14401990	92.9722	1088655	871550	515020	1144530	7.94703
Roots.25_year_NE.T3_August.13A	P7151_381	14310933	13288449	92.8552	1022484	676140	555103	1038490	7.81498
Roots.25_year_NE.T3_August.1A	P7151_307	13845182	12655210	91.4052	1189972	230798	991718	1152766	9.10902
Roots.25_year_NE.T3_August.1A	P7151_308	12512575	11366282	90.8389	1146293	232634	386824	561004	4.93569
Roots.25_year_NE.T3_August.1A	P7151_309	15864649	14693680	92.619	1170969	391921	704833	995835	6.7773
Roots.25_year_NE.T3_August.7A	P7151_355	15411107	14320721	92.9247	1090386	160946	547180	664774	4.64204
Roots.25_year_NE.T3_August.7A	P7151_356	13350945	12357620	92.5599	993325	114619	319346	395938	3.204
Roots.25_year_NE.T3_August.7A	P7151_357	17194769	16137056	93.8486	1057713	175234	755662	875498	5.42539
Roots.25_year_NE.T4_October.13A	P7151_382	15336432	14307310	93.2897	1029122	231050	287820	465299	3.25218
Roots.25_year_NE.T4_October.13A	P7151_383	13958828	12956530	92.8196	1002298	433182	503121	809984	6.25155
Roots.25_year_NE.T4_October.13A	P7151_384	12725569	11739134	92.2484	986435	283361	364877	556583	4.74126
Roots.25_year_NE.T4_October.1A	P7151_310	15947187	14627924	91.7273	1319263	382646	377390	666797	4.55838
Roots.25_year_NE.T4_October.1A	P7151_311	15462837	14183768	91.7281	1279069	230714	377014	535994	3.77893
Roots.25_year_NE.T4_October.1A	P7151_312	14610987	13645271	93.3905	965716	267523	385874	577809	4.2345
Roots.25_year_NE.T4_October.7A	P7151_358	16453178	15126419	91.9362	1326759	351014	398363	669919	4.4288
Roots.25_year_NE.T4_October.7A	P7151_359	18457498	17016031	92.1903	1441467	194910	312141	461128	2.70996
Roots.25_year_NE.T4_October.7A	P7151_360	16068555	14795675	92.0784	1272880	287052	336606	562403	3.80113
Roots.5_year_NE.T1_Early_June.12B	P7151_361	15415444	14364907	93.1852	1050537	516253	589858	910607	6.33911
Roots.5_year_NE.T1_Early_June.12B	P7151_362	15042602	14178435	94.2552	864167	266449	431959	617506	4.35525
Roots.5_year_NE.T1_Early_June.12B	P7151_363	15957532	14630497	91.684	1327035	438721	505205	817959	5.59078
Roots.5_year_NE.T1_Early_June.16B	P7151_396	2922371	2741849	93.8228	180522	67024	94711	145978	5.32407
Roots.5_year_NE.T1_Early_June.16B	P7151_401	14916276	14010456	93.9273	905820	208350	284224	442451	3.15801
Roots.5_year_NE.T1_Early_June.16B	P7151_402	13716266	12689844	92.5168	1026422	217754	413983	578188	4.55631
Roots.5_year_NE.T1_Early_June.3B	P7151_313	13546310	12453252	91.931	1093058	333238	723174	960922	7.71623
Roots.5_year_NE.T1_Early_June.3B	P7151_314	14148153	13197327	93.2795	950826	340256	502772	752486	5.70181
Roots.5_year_NE.T1_Early_June.3B	P7151_315	15107062	13919330	92.1379	1187732	582732	536646	967723	6.95237
Roots.5_year_NE.T2_Late_June.12B	P7151_364	14960017	13822126	92.3938	1137891	562904	574341	940136	6.80167
Roots.5_year_NE.T2_Late_June.12B	P7151_365	16970024	15813950	93.1876	1156074	474705	613753	960764	6.07542
Roots.5_year_NE.T2_Late_June.12B	P7151_366	16923087	15323834	90.5499	1599253	628606	605203	1028266	6.71024
Roots.5_year_NE.T2_Late_June.16B	P7151_403	13938682	13075886	93.8101	862796	1185501	792182	1533504	11.7277
Roots.5_year_NE.T2_Late_June.16B	P7151_404	13768941	12932632	93.9261	836309	1150534	811196	1570845	12.1464
Roots.5_year_NE.T2_Late_June.16B	P7151_405	12858315	12096826	94.0778	761489	731198	845455	1257805	10.3978
Roots.5_year_NE.T2_Late_June.3B	P7151_316	15021358	13722210	91.3513	1299148	590577	546613	959812	6.99459
Roots.5_year_NE.T2_Late_June.3B	P7151_317	11722185	10732253	91.5551	989932	327583	445592	678432	6.32143
Roots.5_year_NE.T2_Late_June.3B	P7151_318	14534931	13306025	91.5452	1228906	359145	548878	807672	6.06997
Roots.5_year_NE.T3_August.12B	P7151_367	16204838	14889615	91.8838	1315223	532746	374642	772455	5.18788
Roots.5_year_NE.T3_August.12B	P7151_368	15773898	14644635	92.8409	1129263	748743	474817	1025958	7.00569
Roots.5_year_NE.T3_August.12B	P7151_369	15926156	14488819	90.975	1437337	509455	440060	811512	5.60095
Roots.5_year_NE.T3_August.16B	P7151_406	14074339	13259626	94.2114	814713	339504	484973	738171	5.56706
Roots.5_year_NE.T3_August.16B	P7151_407	14774153	13828008	93.5959	946145	473677	642108	984228	7.11764
Roots.5_year_NE.T3_August.16B	P7151_408	13617236	12698345	93.252	918891	620042	471760	892756	7.03049
Roots.5_year_NE.T3_August.3B	P7151_319	14541254	13414844	92.2537	1126410	657544	601748	1050777	7.83294
Roots.5_year_NE.T3_August.3B	P7151_320	14702467	13472224	91.6324	1230243	595514	666516	1028903	7.63722
Roots.5_year_NE.T3_August.3B	P7151_321	15236436	14004648	91.9155	1231788	569201	589381	954266	6.81392
Roots.5_year_NE.T4_October.12B	P7151_370	15796068	14681756	92.9456	1114312	344807	347113	599880	4.08589
Roots.5_year_NE.T4_October.12B	P7151_371	15597283	14439364	92.5761	1157919	360234	344152	614094	4.25292
Roots.5_year_NE.T4_October.12B	P7151_372	14743141	13615467	92.3512	1127674	403890	303309	598781	4.3978
Roots.5_year_NE.T4_October.16B	P7151_409	15610455	14622111	93.6687	988344	256083	338108	526218	3.59878
Roots.5_year_NE.T4_October.16B	P7151_410	14595768	13450621	92.1543	1145147	248300	319855	505477	3.75802
Roots.5_year_NE.T4_October.16B	P7151_411	14531741	13484831	92.7957	1046910	321828	325771	563830	4.18122
Roots.5_year_NE.T4_October.3B	P7151_322	17307926	16124580	93.163	1183346	345365	442438	702393	4.35604
Roots.5_year_NE.T4_October.3B	P7151_323	14604516	13458838	92.1553	1145678	233680	380300	555567	4.1279
Roots.5_year_NE.T4_October.3B	P7151_324	14702184	13510498	91.8945	1191686	244568	523648	707210	5.23452
Roots.Control_ND.T1_Early_June.14A	P7151_385	14528181	13536102	93.1713	992079	644961	781136	1144923	8.45829
Roots.Control_ND.T1_Early_June.14A	P7151_386	15672536	14671158	93.6106	1001378	713532	713733	1170947	7.98129
Roots.Control_ND.T1_Early_June.14A	P7151_387	15997423	14624971	91.4208	1372452	664523	736720	1133181	7.74826
Roots.Control_ND.T1_Early_June.4A	P7151_325	16591548	15437336	93.0434	1154212	642988	643806	1062539	6.88292
Roots.Control_ND.T1_Early_June.4A	P7151_326	17090335	16022633	93.7526	1067702	1045650	966188	1637194	10.218
Roots.Control_ND.T1_Early_June.4A	P7151_327	16538911	15283191	92.4075	1255720	544085	766105	1121411	7.33754
Roots.Control_ND.T1_Early_June.6A	P7151_337	14920969	13731351	92.0272	1189618	651146	566921	1031013	7.50846
Roots.Control_ND.T1_Early_June.6A	P7151_338	17381148	16196672	93.1853	1184476	804279	725630	1284873	7.93294
Roots.Control_ND.T1_Early_June.6A	P7151_339	15981012	14478005	90.595	1503007	681416	704777	1151146	7.951
Roots.Control_ND.T2_Late_June.14A	P7151_388	18954731	17607832	92.8941	1346899	770254	828300	1321119	7.50302
Roots.Control_ND.T2_Late_June.14A	P7151_389	6746817	6317999	93.6441	428818	293944	365156	544042	8.61099
Roots.Control_ND.T2_Late_June.4A	P7151_328	18497045	17067697	92.2726	1429348	516161	519486	890416	5.21697
Roots.Control_ND.T2_Late_June.4A	P7151_329	18572570	17200159	92.6105	1372411	577594	587756	998407	5.80464
Roots.Control_ND.T2_Late_June.4A	P7151_330	17663530	16383748	92.7547	1279782	739064	909954	1376711	8.40291
Roots.Control_ND.T2_Late_June.6A	P7151_340	14488409	13290678	91.7332	1197731	662459	738884	1123992	8.457
Roots.Control_ND.T2_Late_June.6A	P7151_341	16883838	15728811	93.159	1155027	1098412	894019	1607156	10.2179
Roots.Control_ND.T2_Late_June.6A	P7151_342	16982002	15803282	93.059	1178720	936192	935710	1532024	9.69434
Roots.Control_ND.T3_August.14A	P7151_390	15104101	13952667	92.3767	1151434	871017	1031166	1542512	11.0553
Roots.Control_ND.T3_August.14A	P7151_391	15342001	14218323	92.6758	1123678	936291	955870	1520425	10.6934
Roots.Control_ND.T3_August.14A	P7151_392	14662922	13401014	91.3939	1261908	400091	520732	795061	5.93284
Roots.Control_ND.T3_August.4A	P7151_331	17617513	16487375	93.5851	1130138	716605	960342	1399464	8.48809
Roots.Control_ND.T3_August.4A	P7151_332	15759346	14508920	92.0655	1250426	650677	732480	1139800	7.85586
Roots.Control_ND.T3_August.4A	P7151_333	16211984	15044476	92.7985	1167508	568206	747392	1123396	7.46717
Roots.Control_ND.T3_August.6A	P7151_343	17760843	16290820	91.7232	1470023	1035553	851902	1532773	9.40881
Roots.Control_ND.T3_August.6A	P7151_344	17909578	16608424	92.7349	1301154	1142508	1058343	1841494	11.0877
Roots.Control_ND.T3_August.6A	P7151_345	15858789	14721156	92.8265	1137633	1050948	842262	1527817	10.3784
Roots.Control_ND.T4_October.14A	P7151_393	16607369	15289380	92.0638	1317989	1217972	1123705	1893429	12.3839
Roots.Control_ND.T4_October.14A	P7151_394	16627909	15387908	92.5427	1240001	844403	890613	1438015	9.3451
Roots.Control_ND.T4_October.14A	P7151_395	17429736	16313151	93.5938	1116585	692453	830292	1270068	7.78555
Roots.Control_ND.T4_October.4A	P7151_334	17323224	16116028	93.0313	1207196	655514	728610	1184153	7.34767
Roots.Control_ND.T4_October.4A	P7151_335	16176360	14840294	91.7406	1336066	857978	593602	1227786	8.27333
Roots.Control_ND.T4_October.4A	P7151_336	16544781	15369947	92.8991	1174834	725493	718054	1226818	7.98193
Roots.Control_ND.T4_October.6A	P7151_346	19059038	17627454	92.4887	1431584	826737	789767	1310710	7.43562
Roots.Control_ND.T4_October.6A	P7151_347	17746609	16476070	92.8407	1270539	1031588	691878	1417998	8.60641
Roots.Control_ND.T4_October.6A	P7151_348	15034714	13731607	91.3327	1303107	719589	459174	966020	7.03501

## Sheet: ITS
Common_ID	Sample	input	filtered	filtered%	denoisedF	denoisedR	merged	merged%	nonchim	itsx	itsx%
Needles.25_year_NE.T1_Early_June.13A	its.needle.25NO.t1.13A	267525	228819	85.5318	175093	192929	157899	59.0221	156738	156677	58.5654
Needles.25_year_NE.T1_Early_June.1A	its.needle.25NO.t1.1A	301370	256436	85.0901	196693	215934	171814	57.011	169389	169305	56.1785
Needles.25_year_NE.T1_Early_June.7A	its.needle.25NO.t1.7A	283536	245079	86.4366	188719	206360	167077	58.9262	165458	165438	58.3481
Needles.25_year_NE.T2_Late_June.13A	its.needle.25NO.t2.13A	241694	210648	87.1548	163893	180934	145375	60.1484	142275	142165	58.8202
Needles.25_year_NE.T2_Late_June.1A	its.needle.25NO.t2.1A	280493	240739	85.8271	187103	207032	160648	57.2734	158643	158475	56.4987
Needles.25_year_NE.T2_Late_June.7A	its.needle.25NO.t2.7A	229756	199042	86.6319	155971	171037	123222	53.6317	119593	119569	52.0417
Needles.25_year_NE.T3_August.13A	its.needle.25NO.t3.13A	375315	333173	88.7716	270661	296347	241951	64.4661	235649	235513	62.7508
Needles.25_year_NE.T3_August.1A	its.needle.25NO.t3.1A	466875	411394	88.1165	323845	368416	277039	59.339	270470	270434	57.9243
Needles.25_year_NE.T3_August.7A	its.needle.25NO.t3.7A	412400	366961	88.9818	293907	328005	249476	60.4937	243949	243881	59.137
Needles.25_year_NE.T4_October.13A	its.needle.25NO.t4.13A	220782	191358	86.6728	152074	163333	133957	60.6739	132421	132358	59.9496
Needles.25_year_NE.T4_October.1A	its.needle.25NO.t4.1A	256469	214982	83.8238	166262	180692	140231	54.6776	137251	137221	53.5039
Needles.25_year_NE.T4_October.7A	its.needle.25NO.t4.7A	230761	197961	85.7862	147400	169615	126407	54.7783	123395	123392	53.4718
Needles.5_year_NE.T1_Early_June.12B	its.needle.5NO.t1.12B	211803	173040	81.6986	117040	139003	99671	47.0584	98948	98932	46.7094
Needles.5_year_NE.T1_Early_June.16B	its.needle.5NO.t1.16B	381736	325389	85.2393	237795	277622	210692	55.1931	207584	207502	54.3575
Needles.5_year_NE.T1_Early_June.3B	its.needle.5NO.t1.3B	312313	263913	84.5027	192329	221285	163246	52.27	160700	160588	51.4189
Needles.5_year_NE.T2_Late_June.12B	its.needle.5NO.t2.12B	185468	155551	83.8695	112095	129740	96084	51.8062	94978	94937	51.1878
Needles.5_year_NE.T2_Late_June.16B	its.needle.5NO.t2.16B	335026	288779	86.196	219836	252156	186063	55.5369	182766	182512	54.477
Needles.5_year_NE.T2_Late_June.3B	its.needle.5NO.t2.3B	282767	241747	85.4934	185266	205980	154891	54.7769	153225	153128	54.1534
Needles.5_year_NE.T3_August.12B	its.needle.5NO.t3.12B	295673	255208	86.3143	182219	222124	162430	54.9357	158644	158618	53.6464
Needles.5_year_NE.T3_August.16B	its.needle.5NO.t3.16B	529299	464634	87.7829	363477	410959	305531	57.7237	290852	290675	54.917
Needles.5_year_NE.T3_August.3B	its.needle.5NO.t3.3B	466198	411598	88.2882	329509	364849	278017	59.635	269037	268915	57.6826
Needles.5_year_NE.T4_October.12B	its.needle.5NO.t4.12B	163267	138008	84.529	98153	115380	86948	53.2551	86279	86279	52.8453
Needles.5_year_NE.T4_October.16B	its.needle.5NO.t4.16B	316210	270548	85.5596	210449	232875	175838	55.608	172488	172406	54.5226
Needles.5_year_NE.T4_October.3B	its.needle.5NO.t4.3B	257168	218815	85.0864	171316	185246	143584	55.8328	141713	141613	55.0663
Needles.Control_ND.T1_Early_June.14A	its.needle.ctrl.t1.14A	307091	254870	82.9949	185158	214392	159186	51.8368	157148	157038	51.1373
Needles.Control_ND.T1_Early_June.4A	its.needle.ctrl.t1.4A	307418	255587	83.1399	186999	211076	161577	52.5594	159473	159448	51.8668
Needles.Control_ND.T1_Early_June.6A	its.needle.ctrl.t1.6A	297097	250154	84.1994	183402	204820	153966	51.8235	151573	151470	50.9833
Needles.Control_ND.T2_Late_June.14A	its.needle.ctrl.t2.14A	282434	236172	83.6202	164052	201036	140753	49.8357	138245	138118	48.9028
Needles.Control_ND.T2_Late_June.4A	its.needle.ctrl.t2.4A	257194	221833	86.2512	166684	188489	139346	54.1793	136805	136653	53.1323
Needles.Control_ND.T2_Late_June.6A	its.needle.ctrl.t2.6A	268575	230085	85.6688	169688	196477	146267	54.4604	144430	144288	53.7235
Needles.Control_ND.T3_August.14A	its.needle.ctrl.t3.14A	450282	391164	86.8709	293423	345348	241873	53.7159	235042	234845	52.1551
Needles.Control_ND.T3_August.4A	its.needle.ctrl.t3.4A	446005	386692	86.7013	300736	333506	255674	57.3254	248448	248395	55.6933
Needles.Control_ND.T3_August.6A	its.needle.ctrl.t3.6A	454429	400734	88.1841	307561	356442	256107	56.358	248763	248702	54.7285
Needles.Control_ND.T4_October.14A	its.needle.ctrl.t4.14A	247039	207288	83.909	153787	175523	128881	52.1703	125412	125366	50.7475
Needles.Control_ND.T4_October.4A	its.needle.ctrl.t4.4A	260235	223003	85.6929	168606	188345	147555	56.7007	144390	144369	55.4764
Needles.Control_ND.T4_October.6A	its.needle.ctrl.t4.6A	241940	205511	84.943	156529	174812	134350	55.5303	132288	132202	54.6425
Roots.25_year_NE.T1_Early_June.13A	its.root.25NO.t1.13A	183274	174246	95.074	150849	150272	135373	73.8637	128825	128798	70.2762
Roots.25_year_NE.T1_Early_June.1A	its.root.25NO.t1.1A	277660	262219	94.4389	228728	229943	197206	71.0243	190213	190205	68.5028
Roots.25_year_NE.T1_Early_June.7A	its.root.25NO.t1.7A	250095	240399	96.1231	208553	209847	185668	74.239	178305	178305	71.2949
Roots.25_year_NE.T2_Late_June.13A	its.root.25NO.t2.13A	176656	168814	95.5609	149656	147799	132621	75.073	124734	124724	70.6028
Roots.25_year_NE.T2_Late_June.1A	its.root.25NO.t2.1A	278515	271432	97.4569	249203	246945	229634	82.4494	210964	210964	75.746
Roots.25_year_NE.T2_Late_June.7A	its.root.25NO.t2.7A	230923	220895	95.6574	192793	191450	167650	72.6	160252	160245	69.3933
Roots.25_year_NE.T3_August.13A	its.root.25NO.t3.13A	246553	236289	95.837	211260	212507	191324	77.5995	170298	170286	69.0667
Roots.25_year_NE.T3_August.1A	its.root.25NO.t3.1A	373257	361167	96.7609	329162	328837	283855	76.0481	266652	266556	71.4135
Roots.25_year_NE.T3_August.7A	its.root.25NO.t3.7A	363379	351342	96.6875	318229	319729	281518	77.4723	269139	269110	74.0577
Roots.25_year_NE.T4_October.13A	its.root.25NO.t4.13A	154756	148325	95.8444	131717	129570	118037	76.273	108503	108499	70.1097
Roots.25_year_NE.T4_October.1A	its.root.25NO.t4.1A	231237	223769	96.7704	201139	199403	180626	78.1129	167131	167131	72.2769
Roots.25_year_NE.T4_October.7A	its.root.25NO.t4.7A	216583	209301	96.6378	187006	185842	166059	76.6722	161030	161018	74.3447
Roots.5_year_NE.T1_Early_June.12B	its.root.5NO.t1.12B	148393	140912	94.9587	120727	121055	110084	74.1841	104396	104396	70.351
Roots.5_year_NE.T1_Early_June.16B	its.root.5NO.t1.16B	301743	289870	96.0652	261861	263002	236618	78.4171	229936	229936	76.2026
Roots.5_year_NE.T1_Early_June.3B	its.root.5NO.t1.3B	267388	259077	96.8918	231727	229332	205627	76.9021	193743	193740	72.4565
Roots.5_year_NE.T2_Late_June.12B	its.root.5NO.t2.12B	146331	140941	96.3166	123598	123440	112389	76.8046	104428	104428	71.3642
Roots.5_year_NE.T2_Late_June.16B	its.root.5NO.t2.16B	270655	262535	96.9999	242611	240716	227508	84.0583	201037	201037	74.278
Roots.5_year_NE.T2_Late_June.3B	its.root.5NO.t2.3B	251288	244083	97.1328	221915	219566	198445	78.9711	179653	179653	71.4929
Roots.5_year_NE.T3_August.12B	its.root.5NO.t3.12B	196453	188069	95.7323	165355	167805	149807	76.2559	142381	142381	72.4759
Roots.5_year_NE.T3_August.16B	its.root.5NO.t3.16B	432980	420374	97.0885	390770	393448	363936	84.0538	338800	338800	78.2484
Roots.5_year_NE.T3_August.3B	its.root.5NO.t3.3B	376994	367091	97.3732	337584	334471	312774	82.9652	284714	284705	75.5198
Roots.5_year_NE.T4_October.12B	its.root.5NO.t4.12B	124848	118946	95.2727	105495	104982	96192	77.0473	91396	91396	73.2058
Roots.5_year_NE.T4_October.16B	its.root.5NO.t4.16B	259965	250371	96.3095	229570	227741	206468	79.4215	191842	191842	73.7953
Roots.5_year_NE.T4_October.3B	its.root.5NO.t4.3B	237814	231303	97.2621	211807	208575	190969	80.3018	181611	181611	76.3668
Roots.Control_ND.T1_Early_June.14A	its.root.ctrl.t1.14A	224300	216080	96.3353	195464	192078	176058	78.4922	161984	161984	72.2176
Roots.Control_ND.T1_Early_June.4A	its.root.ctrl.t1.4A	236927	226354	95.5374	195885	194446	173038	73.0343	158379	158379	66.8472
Roots.Control_ND.T1_Early_June.6A	its.root.ctrl.t1.6A	273578	264188	96.5677	241854	240965	224805	82.1722	203781	203776	74.4855
Roots.Control_ND.T2_Late_June.14A	its.root.ctrl.t2.14A	218950	212522	97.0642	194647	190917	177194	80.929	167133	167133	76.3339
Roots.Control_ND.T2_Late_June.4A	its.root.ctrl.t2.4A	230011	221597	96.3419	194879	191903	173755	75.542	160163	160163	69.6328
Roots.Control_ND.T2_Late_June.6A	its.root.ctrl.t2.6A	251627	243188	96.6462	225738	224584	211580	84.0848	194103	194103	77.1392
Roots.Control_ND.T3_August.14A	its.root.ctrl.t3.14A	327134	317973	97.1996	291140	290881	266725	81.5339	236585	236582	72.3196
Roots.Control_ND.T3_August.4A	its.root.ctrl.t3.4A	316893	308291	97.2855	280987	276673	259267	81.8153	241695	241682	76.2661
Roots.Control_ND.T3_August.6A	its.root.ctrl.t3.6A	353644	342665	96.8955	320010	320483	300119	84.8647	259940	259901	73.4923
Roots.Control_ND.T4_October.14A	its.root.ctrl.t4.14A	203038	196561	96.81	180893	177366	161085	79.3374	149803	149803	73.7808
Roots.Control_ND.T4_October.4A	its.root.ctrl.t4.4A	206363	199083	96.4722	178064	177230	162624	78.8048	145383	145378	70.4477
Roots.Control_ND.T4_October.6A	its.root.ctrl.t4.6A	226256	220266	97.3526	205360	203038	192319	85.0006	174799	174793	77.2545
