# Supplementary material for: Comparative Fungal Community Analyses Using Metatranscriptomics and Internal Transcribed Spacer Amplicon Sequencing from Norway Spruce
Source: mSystems. 2021 Feb 16;6(1):e00884-20. doi: 10.1128/mSystems.00884-20 (PMC8573963; doi:10.1128/mSystems.00884-20)
Supplement: TABLE S2 [file msystems.00884-20-st002.xlsx]

## Sheet: RNA_ITS_comparison
method	classified	samples	rank	median	mean	min	max
ITS	date	Needles	family	0.555556	0.546296	0.333333	0.777778
ITS	date	Needles	genus	0.666667	0.62037	0.333333	0.888889
ITS	date	Needles	phylum	0.111111	0.185185	0.111111	0.333333
ITS	date	Needles	species	0.666667	0.592593	0.444444	0.666667
ITS	date	Roots	family	0.222222	0.175926	0	0.333333
ITS	date	Roots	genus	0.111111	0.111111	0	0.222222
ITS	date	Roots	phylum	0.111111	0.111111	0	0.222222
ITS	date	Roots	species	0.222222	0.185185	0.111111	0.222222
ITS	date	all	family	0.388889	0.375	0.222222	0.444444
ITS	date	all	genus	0.333333	0.287037	0.166667	0.388889
ITS	date	all	phylum	0.166667	0.152778	0.111111	0.166667
ITS	date	all	species	0.333333	0.328704	0.277778	0.388889
ITS	treatment	Needles	family	1	0.962963	0.888889	1
ITS	treatment	Needles	genus	1	0.972222	0.888889	1
ITS	treatment	Needles	phylum	0.444444	0.481481	0.333333	0.555556
ITS	treatment	Needles	species	0.944444	0.925926	0.777778	1
ITS	treatment	Needles.Ctrlvs25	family	1	0.916667	0.666667	1
ITS	treatment	Needles.Ctrlvs25	genus	1	0.944444	0.666667	1
ITS	treatment	Needles.Ctrlvs25	phylum	0.5	0.458333	0.166667	0.666667
ITS	treatment	Needles.Ctrlvs25	species	1	0.916667	0.666667	1
ITS	treatment	Roots	family	0.888889	0.907407	0.777778	1
ITS	treatment	Roots	genus	1	0.962963	0.888889	1
ITS	treatment	Roots	phylum	0.5	0.611111	0.444444	0.888889
ITS	treatment	Roots	species	1	0.972222	0.888889	1
ITS	treatment	Roots.Ctrlvs25	family	1	1	1	1
ITS	treatment	Roots.Ctrlvs25	genus	1	1	1	1
ITS	treatment	Roots.Ctrlvs25	phylum	1	0.888889	0.666667	1
ITS	treatment	Roots.Ctrlvs25	species	1	1	1	1
ITS	treatment	all	family	0.833333	0.87037	0.777778	1
ITS	treatment	all	genus	0.833333	0.828704	0.611111	1
ITS	treatment	all	phylum	0.333333	0.356481	0.277778	0.5
ITS	treatment	all	species	0.833333	0.796296	0.5	1
ITS	treatment|date	Needles	family	0.111111	0.148148	0	0.333333
ITS	treatment|date	Needles	genus	0	0.037037	0	0.111111
ITS	treatment|date	Needles	phylum	0	0	0	0
ITS	treatment|date	Needles	species	0.0555556	0.0648148	0	0.222222
ITS	treatment|date	Roots	family	0	0.037037	0	0.111111
ITS	treatment|date	Roots	genus	0	0.037037	0	0.111111
ITS	treatment|date	Roots	phylum	0	0.037037	0	0.111111
ITS	treatment|date	Roots	species	0.111111	0.0833333	0	0.222222
RNA	date	Needles	family	0.888889	0.898148	0.777778	1
RNA	date	Needles	genus	0.888889	0.87963	0.777778	1
RNA	date	Needles	phylum	0.666667	0.703704	0.666667	0.777778
RNA	date	Needles	species	0.888889	0.851852	0.777778	0.888889
RNA	date	Roots	family	0.444444	0.296296	0	0.555556
RNA	date	Roots	genus	0.222222	0.231481	0	0.444444
RNA	date	Roots	phylum	0.333333	0.324074	0.222222	0.444444
RNA	date	Roots	species	0.166667	0.222222	0	0.555556
RNA	date	all	family	0.611111	0.62963	0.555556	0.722222
RNA	date	all	genus	0.611111	0.648148	0.611111	0.722222
RNA	date	all	phylum	0.611111	0.564815	0.444444	0.666667
RNA	date	all	species	0.611111	0.615741	0.555556	0.722222
RNA	treatment	Needles	family	0.333333	0.361111	0.222222	0.666667
RNA	treatment	Needles	genus	0.333333	0.333333	0.222222	0.444444
RNA	treatment	Needles	phylum	0.222222	0.231481	0.222222	0.333333
RNA	treatment	Needles	species	0.333333	0.342593	0.222222	0.666667
RNA	treatment	Needles.Ctrlvs25	family	1	0.944444	0.833333	1
RNA	treatment	Needles.Ctrlvs25	genus	1	0.819444	0.333333	1
RNA	treatment	Needles.Ctrlvs25	phylum	0.333333	0.263889	0.166667	0.333333
RNA	treatment	Needles.Ctrlvs25	species	0.833333	0.736111	0.333333	1
RNA	treatment	Roots	family	0.666667	0.666667	0.444444	0.888889
RNA	treatment	Roots	genus	0.666667	0.675926	0.444444	0.888889
RNA	treatment	Roots	phylum	0.555556	0.481481	0.333333	0.555556
RNA	treatment	Roots	species	0.777778	0.685185	0.444444	0.888889
RNA	treatment	Roots.Ctrlvs25	family	1	0.944444	0.833333	1
RNA	treatment	Roots.Ctrlvs25	genus	1	0.944444	0.833333	1
RNA	treatment	Roots.Ctrlvs25	phylum	0.833333	0.833333	0.666667	1
RNA	treatment	Roots.Ctrlvs25	species	1	0.944444	0.833333	1
RNA	treatment	all	family	0.555556	0.569444	0.5	0.611111
RNA	treatment	all	genus	0.611111	0.62963	0.611111	0.666667
RNA	treatment	all	phylum	0.333333	0.296296	0.166667	0.388889
RNA	treatment	all	species	0.611111	0.611111	0.555556	0.722222
RNA	treatment|date	Needles	family	0	0.037037	0	0.222222
RNA	treatment|date	Needles	genus	0	0.037037	0	0.111111
RNA	treatment|date	Needles	phylum	0.111111	0.148148	0	0.333333
RNA	treatment|date	Needles	species	0.111111	0.111111	0	0.222222
RNA	treatment|date	Roots	family	0.111111	0.148148	0	0.333333
RNA	treatment|date	Roots	genus	0.166667	0.138889	0	0.333333
RNA	treatment|date	Roots	phylum	0.111111	0.0740741	0	0.111111
RNA	treatment|date	Roots	species	0.111111	0.101852	0	0.333333
RNA	date	Needles	ko	0.78	0.82	0.67	1
RNA	date	Roots	ko	0.44	0.47	0.22	0.78
RNA	treatment	Needles	ko	0.33	0.3	0.11	0.44
RNA	treatment	Needles.Ctrlvs25	ko	0.67	0.5	0.17	0.67
RNA	treatment	Roots	ko	0.777778	0.731481	0.444444	0.888889
RNA	treatment	Roots.Ctrlvs25	ko	1	0.944444	0.833333	1

## Sheet: RNA_f
method	classified	samples	rank	median	mean	min	max
RNA	date	Needles	family	0.89	0.9	0.85	0.96
RNA	date	Needles	genus	0.93	0.92	0.85	0.96
RNA	date	Needles	phylum	0.57	0.57	0.48	0.67
RNA	date	Needles	species	0.89	0.89	0.85	0.93
RNA	date	Roots	family	0.67	0.6	0.41	0.74
RNA	date	Roots	genus	0.65	0.64	0.48	0.78
RNA	date	Roots	phylum	0.28	0.3	0.22	0.41
RNA	date	Roots	species	0.72	0.68	0.44	0.81
RNA	date	all	family	0.67	0.72	0.63	0.85
RNA	date	all	genus	0.64	0.69	0.61	0.81
RNA	date	all	phylum	0.51	0.46	0.33	0.57
RNA	date	all	species	0.73	0.73	0.65	0.81
RNA	treatment	Needles	family	0.54	0.55	0.41	0.67
RNA	treatment	Needles	genus	0.57	0.56	0.41	0.7
RNA	treatment	Needles	phylum	0.3	0.32	0.26	0.44
RNA	treatment	Needles	species	0.56	0.59	0.48	0.74
RNA	treatment	Needles.Ctrlvs25	family	0.78	0.76	0.72	0.83
RNA	treatment	Needles.Ctrlvs25	genus	0.78	0.79	0.72	0.83
RNA	treatment	Needles.Ctrlvs25	phylum	0.39	0.39	0.33	0.5
RNA	treatment	Needles.Ctrlvs25	species	0.83	0.8	0.72	0.83
RNA	treatment	Roots	family	0.96	0.91	0.78	0.96
RNA	treatment	Roots	genus	0.93	0.87	0.78	0.93
RNA	treatment	Roots	phylum	0.7	0.66	0.56	0.7
RNA	treatment	Roots	species	0.93	0.91	0.81	1
RNA	treatment	Roots.Ctrlvs25	family	1	1	1	1
RNA	treatment	Roots.Ctrlvs25	genus	1	1	1	1
RNA	treatment	Roots.Ctrlvs25	phylum	0.81	0.8	0.67	0.94
RNA	treatment	Roots.Ctrlvs25	species	1	0.98	0.94	1
RNA	treatment	all	family	0.68	0.64	0.52	0.72
RNA	treatment	all	genus	0.69	0.66	0.52	0.78
RNA	treatment	all	phylum	0.44	0.42	0.33	0.5
RNA	treatment	all	species	0.65	0.62	0.5	0.7
RNA	treatment|date	Needles	family	0.3	0.3	0.22	0.41
RNA	treatment|date	Needles	genus	0.22	0.27	0.19	0.41
RNA	treatment|date	Needles	phylum	0.15	0.17	0.11	0.26
RNA	treatment|date	Needles	species	0.37	0.35	0.22	0.44
RNA	treatment|date	Roots	family	0.52	0.48	0.33	0.59
RNA	treatment|date	Roots	genus	0.54	0.48	0.3	0.63
RNA	treatment|date	Roots	phylum	0.22	0.24	0.15	0.33
RNA	treatment|date	Roots	species	0.46	0.47	0.41	0.59
RNA	date	Needles	ko	1	1	0.9	1
RNA	date	Roots	ko	0.8	0.7	0.6	0.9
RNA	treatment	Needles	ko	0.3	0.3	0.2	0.4
RNA	treatment	Needles.Ctrlvs25	ko	0.7	0.7	0.6	0.8
RNA	treatment	Roots	ko	0.9	0.8	0.7	1
RNA	treatment	Roots.Ctrlvs25	ko	1	1	1	1
