# Supplementary material for: Comparative Fungal Community Analyses Using Metatranscriptomics and Internal Transcribed Spacer Amplicon Sequencing from Norway Spruce
Source: mSystems. 2021 Feb 16;6(1):e00884-20. doi: 10.1128/mSystems.00884-20 (PMC8573963; doi:10.1128/mSystems.00884-20)
Supplement: TABLE S3 [file msystems.00884-20-st003.xlsx]

## Sheet: Fig_7B
Type	def	id	m	mt	n	name	nt (size)	padj (color intensity)	pval
NE HIGHER	https://www.kegg.jp/dbget-bin/www_bget?map03010	map03010	22720	143	680	Ribosome	73	4.107e-70	1.27547e-72
NE HIGHER	https://www.kegg.jp/dbget-bin/www_bget?map03050	map03050	22720	48	680	Proteasome	21	1.23761e-17	7.687e-20
NE HIGHER	https://www.kegg.jp/dbget-bin/www_bget?map03040	map03040	22720	122	680	Spliceosome	23	1.68132e-10	1.56645e-12
NE HIGHER	https://www.kegg.jp/dbget-bin/www_bget?map01100	map01100	22720	4080	680	Metabolic pathways	189	7.47568e-09	9.28656e-11
NE HIGHER	https://www.kegg.jp/dbget-bin/www_bget?map00500	map00500	22720	112	680	Starch and sucrose metabolism	17	2.49465e-06	3.87368e-08
NE HIGHER	https://www.kegg.jp/dbget-bin/www_bget?map04011	map04011	22720	90	680	MAPK signaling pathway - yeast	15	3.65001e-06	6.80126e-08
NE HIGHER	https://www.kegg.jp/dbget-bin/www_bget?map00040	map00040	22720	79	680	Pentose and glucuronate interconversions	14	3.84683e-06	8.36267e-08
NE HIGHER	https://www.kegg.jp/dbget-bin/www_bget?map01110	map01110	22720	1171	680	Biosynthesis of secondary metabolites	68	5.45737e-06	1.35587e-07
NE HIGHER	https://www.kegg.jp/dbget-bin/www_bget?map04146	map04146	22720	73	680	Peroxisome	12	5.8065e-05	1.62294e-06
NE HIGHER	https://www.kegg.jp/dbget-bin/www_bget?map05016	map05016	22720	149	680	mis-annotated	17	7.95591e-05	2.47078e-06
NE HIGHER	https://www.kegg.jp/dbget-bin/www_bget?map04714	map04714	22720	187	680	Thermogenesis	19	0.000108373	3.70219e-06
NE HIGHER	https://www.kegg.jp/dbget-bin/www_bget?map01230	map01230	22720	230	680	Biosynthesis of amino acids	21	0.000170316	6.34716e-06
NE HIGHER	https://www.kegg.jp/dbget-bin/www_bget?map00190	map00190	22720	215	680	Oxidative phosphorylation	20	0.000196735	7.94273e-06
NE HIGHER	https://www.kegg.jp/dbget-bin/www_bget?map05012	map05012	22720	122	680	mis-annotated	14	0.000378102	1.76134e-05
NE HIGHER	https://www.kegg.jp/dbget-bin/www_bget?map04111	map04111	22720	122	680	Cell cycle - yeast	14	0.000378102	1.76134e-05
NE HIGHER	https://www.kegg.jp/dbget-bin/www_bget?map00564	map00564	22720	110	680	Glycerophospholipid metabolism	13	0.000512519	2.54668e-05
NE HIGHER	https://www.kegg.jp/dbget-bin/www_bget?map03008	map03008	22720	82	680	Ribosome biogenesis in eukaryotes	11	0.000606946	3.23645e-05
NE HIGHER	https://www.kegg.jp/dbget-bin/www_bget?map04922	map04922	22720	55	680	Glucagon signaling pathway	9	0.000606946	3.39287e-05
NE HIGHER	https://www.kegg.jp/dbget-bin/www_bget?map05110	map05110	22720	48	680	mis-annotated	8	0.00137135	8.09183e-05
NE HIGHER	https://www.kegg.jp/dbget-bin/www_bget?map00270	map00270	22720	110	680	Cysteine and methionine metabolism	12	0.0017406	0.000113517
NE HIGHER	https://www.kegg.jp/dbget-bin/www_bget?map04966	map04966	22720	17	680	Collecting duct acid secretion	5	0.0017406	0.000108561
NE HIGHER	https://www.kegg.jp/dbget-bin/www_bget?map04071	map04071	22720	79	680	Sphingolipid signaling pathway	10	0.00177114	0.00012101
NE HIGHER	https://www.kegg.jp/dbget-bin/www_bget?map04144	map04144	22720	164	680	Endocytosis	15	0.00178655	0.000127611
NE HIGHER	https://www.kegg.jp/dbget-bin/www_bget?map04721	map04721	22720	54	680	Synaptic vesicle cycle	8	0.00255693	0.000190578
NE HIGHER	https://www.kegg.jp/dbget-bin/www_bget?map00250	map00250	22720	70	680	Alanine, aspartate and glutamate metabolism	9	0.00300086	0.000232986
NE HIGHER	https://www.kegg.jp/dbget-bin/www_bget?map05010	map05010	22720	143	680	mis-annotated	13	0.00463622	0.000374353
NE HIGHER	https://www.kegg.jp/dbget-bin/www_bget?map03018	map03018	22720	79	680	RNA degradation	9	0.00693011	0.000581096
NE HIGHER	https://www.kegg.jp/dbget-bin/www_bget?map01210	map01210	22720	82	680	2-Oxocarboxylic acid metabolism	9	0.00879062	0.000764402
NE HIGHER	https://www.kegg.jp/dbget-bin/www_bget?map00010	map00010	22720	103	680	Glycolysis / Gluconeogenesis	10	0.0115996	0.00104469
NE HIGHER	https://www.kegg.jp/dbget-bin/www_bget?map00600	map00600	22720	41	680	Sphingolipid metabolism	6	0.0134477	0.00129466
NE HIGHER	https://www.kegg.jp/dbget-bin/www_bget?map04932	map04932	22720	124	680	mis-annotated	11	0.0134477	0.00126363
NE HIGHER	https://www.kegg.jp/dbget-bin/www_bget?map00565	map00565	22720	30	680	Ether lipid metabolism	5	0.0182371	0.00181239
NE HIGHER	https://www.kegg.jp/dbget-bin/www_bget?map00290	map00290	22720	19	680	Valine, leucine and isoleucine biosynthesis	4	0.0210163	0.00215384
NE HIGHER	https://www.kegg.jp/dbget-bin/www_bget?map00260	map00260	22720	98	680	Glycine, serine and threonine metabolism	9	0.0247869	0.00269423
NE HIGHER	https://www.kegg.jp/dbget-bin/www_bget?map00520	map00520	22720	156	680	Amino sugar and nucleotide sugar metabolism	12	0.0247869	0.00262403
NE HIGHER	https://www.kegg.jp/dbget-bin/www_bget?map04113	map04113	22720	99	680	Meiosis - yeast	9	0.0258219	0.00288692
NE HIGHER	https://www.kegg.jp/dbget-bin/www_bget?map04139	map04139	22720	34	680	Mitophagy - yeast	5	0.0279138	0.00320749
NE HIGHER	https://www.kegg.jp/dbget-bin/www_bget?map04141	map04141	22720	140	680	Protein processing in endoplasmic reticulum	11	0.0279928	0.00330544
NE HIGHER	https://www.kegg.jp/dbget-bin/www_bget?map04728	map04728	22720	83	680	Dopaminergic synapse	8	0.0279928	0.00339044
NE HIGHER	https://www.kegg.jp/dbget-bin/www_bget?map00620	map00620	22720	103	680	Pyruvate metabolism	9	0.0303405	0.00376901
NE HIGHER	https://www.kegg.jp/dbget-bin/www_bget?map04910	map04910	22720	87	680	Insulin signaling pathway	8	0.0355648	0.00452843
NE HIGHER	https://www.kegg.jp/dbget-bin/www_bget?map04120	map04120	22720	127	680	Ubiquitin mediated proteolysis	10	0.0376064	0.00490518
NE HIGHER	https://www.kegg.jp/dbget-bin/www_bget?map01130	map01130	22720	1012	680	Longevity regulating pathway - worm	45	0.0410148	0.00547713
NE HIGHER	https://www.kegg.jp/dbget-bin/www_bget?map04212	map04212	22720	55	680	Linoleic acid metabolism	6	0.0429547	0.00586959
NE HIGHER	https://www.kegg.jp/dbget-bin/www_bget?map00591	map00591	22720	25	680	Ribosome	4	0.0436434	0.00609923
Type	def	id	m	mt	n	name	nt (size)	padj (color intensity)	pval
ND HIGHER	https://www.kegg.jp/dbget-bin/www_bget?map03013	map03013	22720	138	509	RNA transport	24	1.61066e-12	6.14756e-15
ND HIGHER	https://www.kegg.jp/dbget-bin/www_bget?map04111	map04111	22720	122	509	Cell cycle - yeast	19	4.13313e-09	3.15506e-11
ND HIGHER	https://www.kegg.jp/dbget-bin/www_bget?map03022	map03022	22720	36	509	Basal transcription factors	10	3.83884e-07	4.39562e-09
ND HIGHER	https://www.kegg.jp/dbget-bin/www_bget?map04120	map04120	22720	127	509	Ubiquitin mediated proteolysis	15	1.12127e-05	1.71187e-07
ND HIGHER	https://www.kegg.jp/dbget-bin/www_bget?map03015	map03015	22720	59	509	mRNA surveillance pathway	10	3.58805e-05	6.84742e-07
ND HIGHER	https://www.kegg.jp/dbget-bin/www_bget?map04138	map04138	22720	77	509	Autophagy - yeast	11	4.22053e-05	1.12762e-06
ND HIGHER	https://www.kegg.jp/dbget-bin/www_bget?map04110	map04110	22720	109	509	Cell cycle	13	4.22053e-05	1.01388e-06
ND HIGHER	https://www.kegg.jp/dbget-bin/www_bget?map04113	map04113	22720	99	509	Meiosis - yeast	11	0.000447517	1.36646e-05
ND HIGHER	https://www.kegg.jp/dbget-bin/www_bget?map03420	map03420	22720	47	509	Nucleotide excision repair	7	0.00229037	7.86768e-05
ND HIGHER	https://www.kegg.jp/dbget-bin/www_bget?map04914	map04914	22720	64	509	Progesterone-mediated oocyte maturation	8	0.00231606	8.83993e-05
ND HIGHER	https://www.kegg.jp/dbget-bin/www_bget?map04011	map04011	22720	90	509	MAPK signaling pathway - yeast	9	0.00446304	0.00018738
ND HIGHER	https://www.kegg.jp/dbget-bin/www_bget?map03018	map03018	22720	79	509	RNA degradation	8	0.00849089	0.000388896
ND HIGHER	https://www.kegg.jp/dbget-bin/www_bget?map04141	map04141	22720	140	509	Protein processing in endoplasmic reticulum	10	0.0251531	0.00124805
ND HIGHER	https://www.kegg.jp/dbget-bin/www_bget?map04136	map04136	22720	23	509	Autophagy - other	4	0.0294102	0.00157154
ND HIGHER	https://www.kegg.jp/dbget-bin/www_bget?map01212	map01212	22720	79	509	Fatty acid metabolism	7	0.0321313	0.00196222
ND HIGHER	https://www.kegg.jp/dbget-bin/www_bget?map00062	map00062	22720	24	509	Fatty acid elongation	4	0.0321313	0.00185278
ND HIGHER	https://www.kegg.jp/dbget-bin/www_bget?map03008	map03008	22720	82	509	Ribosome biogenesis in eukaryotes	7	0.0353754	0.00243037
ND HIGHER	https://www.kegg.jp/dbget-bin/www_bget?map03410	map03410	22720	42	509	Base excision repair	5	0.0353754	0.00237636
ND HIGHER	https://www.kegg.jp/dbget-bin/www_bget?map00510	map00510	22720	44	509	N-Glycan biosynthesis	5	0.0403324	0.00292487

## Sheet: Fig_8B
Cluster	def	id	mpat	mt	name	namespace	npat	nt (size)	padj (color intensity)	pval
1	The chemical reactions and pathways involving macromolecules, any molecule of high relative molecular mass, the structure of which essentially comprises the multiple repetition of units derived, actually or conceptually, from molecules of low relative molecular mass. [GOC:mah]	GO:0043170	3217	2353	macromolecule metabolic process	BP	1714	1365	3.89824e-15	4.66576e-19
1	Any process that results in a change in state or activity of a cell (in terms of movement, secretion, enzyme production, gene expression, etc.) as a result of a stimulus indicating damage to its DNA from environmental insults or errors during metabolism. [GOC:go_curators]	GO:0006974	769	298	cellular response to DNA damage stimulus	BP	433	207	3.92915e-06	2.82165e-09
1	A process that results in the biosynthesis of constituent macromolecules, assembly, arrangement of constituent parts, or disassembly of a cellular component. [GOC:mah]	GO:0071840	4304	2010	cellular component organization or biogenesis	BP	2271	1147	8.49027e-05	7.11333e-08
1	The chemical reactions and pathways involving aromatic compounds, any organic compound characterized by one or more planar rings, each of which contains conjugated double bonds and delocalized pi electrons, as carried out by individual cells. [GOC:ai, ISBN:0198506732]	GO:0006725	3248	1725	cellular aromatic compound metabolic process	BP	1733	995	9.05694e-05	8.67211e-08
1	The chemical reactions and pathways involving heterocyclic compounds, those with a cyclic molecular structure and at least two different atoms in the ring (or rings). [ISBN:0198506732]	GO:0046483	3248	1763	heterocycle metabolic process	BP	1733	1012	0.000262199	2.82441e-07
Cluster	def	id	mpat	mt	name	namespace	npat	nt (size)	padj (color intensity)	pval
3	The chemical reactions and pathways involving organonitrogen compound. [GOC:pr, GOC:TermGenie]	GO:1901564	2871	2086	organonitrogen compound metabolic process	BP	693	607	3.93668e-23	7.71293e-27
3	The chemical reactions and pathways involving small molecules, any low molecular weight, monomeric, non-encoded molecule. [GOC:curators, GOC:pde, GOC:vw]	GO:0044281	3389	907	small molecule metabolic process	BP	834	328	4.21237e-17	2.47592e-20
3	The chemical reactions and pathways involving a drug, a substance used in the diagnosis, treatment or prevention of a disease; as used here antibiotic substances (see antibiotic metabolism) are considered to be drugs, even if not used in medical or veterinary practice. [GOC:cab2]	GO:0017144	3248	276	drug metabolic process	BP	787	125	1.07554e-12	8.42901e-16
3	The chemical reactions and pathways involving a cofactor, a substance that is required for the activity of an enzyme or other protein. Cofactors may be inorganic, such as the metal atoms zinc, iron, and copper in certain forms, or organic, in which case they are referred to as coenzymes. Cofactors may either be bound tightly to active sites or bind loosely with the substrate. [GOC:ai]	GO:0051186	3248	323	cofactor metabolic process	BP	787	136	5.63337e-11	5.51858e-14
3	The chemical reactions and pathways involving carbohydrates, any of a group of organic compounds based of the general formula Cx(H2O)y. Includes the formation of carbohydrate derivatives by the addition of a carbohydrate residue to another molecule. [GOC:mah, ISBN:0198506732]	GO:0005975	3049	310	carbohydrate metabolic process	BP	742	128	2.01626e-09	2.37021e-12
3	A metabolic process that results in the removal or addition of one or more electrons to or from a substance, with or without the concomitant removal or addition of a proton or protons. [GOC:dhl, GOC:ecd, GOC:jh2, GOC:jid, GOC:mlg, GOC:rph]	GO:0055114	3389	460	oxidation-reduction process	BP	834	174	5.21355e-09	7.15024e-12
3	The chemical reactions and pathways involving a purine-containing compound, i.e. any compound that contains purine or a formal derivative thereof. [CHEBI:26401, GOC:mah]	GO:0072521	920	197	purine-containing compound metabolic process	BP	273	97	2.29289e-08	4.04311e-11
3	The chemical reactions and pathways involving carbohydrate derivative. [GOC:TermGenie]	GO:1901135	3217	373	carbohydrate derivative metabolic process	BP	789	145	2.29289e-08	3.95912e-11
3	The chemical reactions and pathways involving ATP, adenosine triphosphate, a universally important coenzyme and enzyme regulator. [GOC:go_curators]	GO:0046034	3389	99	ATP metabolic process	BP	834	54	4.1313e-08	8.90367e-11
3	The chemical reactions and pathways resulting in the formation of precursor metabolites, substances from which energy is derived, and any process involved in the liberation of energy from these substances. [GOC:jl]	GO:0006091	3248	215	generation of precursor metabolites and energy	BP	787	91	4.62232e-07	1.08675e-09
3	The chemical reactions and pathways involving an amide, any derivative of an oxoacid in which an acidic hydroxy group has been replaced by an amino or substituted amino group, as carried out by individual cells. [GOC:curators]	GO:0043603	1992	500	cellular amide metabolic process	BP	442	158	3.27778e-06	8.34857e-09
3	The directed movement of charged atoms or small charged molecules into, out of or within a cell, or between cells, by means of some agent such as a transporter or pore. [GOC:ai]	GO:0006811	1245	348	ion transport	BP	342	136	5.54594e-06	1.52122e-08
3	Any process that results in a change in state or activity of a cell or an organism (in terms of movement, secretion, enzyme production, gene expression, etc.) as a result of a chemical stimulus. [GOC:jl]	GO:0042221	1287	717	response to chemical	BP	283	197	1.38893e-05	4.89826e-08
3	Any process that results in a change in state or activity of a cell or an organism (in terms of movement, secretion, enzyme production, gene expression, etc.) as a result of oxidative stress, a state often resulting from exposure to high levels of reactive oxygen species, e.g. superoxide anions, hydrogen peroxide (H2O2), and hydroxyl radicals. [GOC:jl, PMID:12115731]	GO:0006979	825	200	response to oxidative stress	BP	185	73	2.51057e-05	9.83764e-08
3	The chemical reactions and pathways involving organophosphates, any phosphate-containing organic compound. [ISBN:0198506732]	GO:0019637	814	434	organophosphate metabolic process	BP	242	163	2.57506e-05	1.05949e-07
3	The chemical reactions and pathways involving nicotinamide adenine dinucleotide (NAD), a coenzyme present in most living cells and derived from the B vitamin nicotinic acid. [GOC:jl, ISBN:0618254153]	GO:0019674	3389	59	NAD metabolic process	BP	834	33	4.82779e-05	2.08095e-07
3	The chemical reactions and pathways involving reduced nicotinamide adenine dinucleotide (NADH), a coenzyme present in most living cells and derived from the B vitamin nicotinic acid. [GOC:jl, ISBN:0618254153]	GO:0006734	3389	47	NADH metabolic process	BP	834	28	6.59592e-05	2.9723e-07
3	The chemical reactions and pathways involving the nonmetallic element sulfur or compounds that contain sulfur, such as the amino acids methionine and cysteine or the tripeptide glutathione. [GOC:ai]	GO:0006790	3248	211	sulfur compound metabolic process	BP	787	83	7.14865e-05	3.36144e-07
3	A process that is carried out at the cellular level which results in the assembly, arrangement of constituent parts, or disassembly of external structures that lie outside the plasma membrane and surround the entire cell. [GOC:ai, GOC:dph, GOC:jl, GOC:mah]	GO:0045229	1809	166	external encapsulating structure organization	BP	381	60	0.000327151	1.79472e-06
3	The chemical reactions and pathways involving organic hydroxy compound. [GOC:pr, GOC:TermGenie]	GO:1901615	3217	158	organic hydroxy compound metabolic process	BP	789	65	0.000327151	1.74535e-06
3	Any process that modulates a qualitative or quantitative trait of a biological quality. A biological quality is a measurable attribute of an organism or part of an organism, such as size, mass, shape, color, etc. [GOC:dph, GOC:isa_complete, GOC:mah, GOC:pr, GOC:vw]	GO:0065008	2001	743	regulation of biological quality	BP	448	209	0.000327151	1.77018e-06
3	The process of introducing one or more phosphate groups into a nucleotide to produce a phosphorylated nucleoside. [GOC:ai]	GO:0046939	451	37	nucleotide phosphorylation	BP	131	24	0.000403858	2.4529e-06
3	The chemical reactions and pathways involving a pyridine-containing compound, i.e. any compound that contains pyridine or a formal derivative thereof. [CHEBI:26421, GOC:mah]	GO:0072524	943	103	pyridine-containing compound metabolic process	BP	281	52	0.000403858	2.36929e-06
3	The chemical reactions and pathways involving macromolecules, any molecule of high relative molecular mass, the structure of which essentially comprises the multiple repetition of units derived, actually or conceptually, from molecules of low relative molecular mass, as carried out by individual cells. [GOC:mah]	GO:0044260	2277	1960	cellular macromolecule metabolic process	BP	452	418	0.000403858	2.44954e-06
